# Supplementary material for: A publicly available repository of ROH islands reveals signatures of selection in different livestock and pet species
Source: Genet Sel Evol. 2021 Jan 4;53:2. doi: 10.1186/s12711-020-00599-7 (PMC7784028; doi:10.1186/s12711-020-00599-7)
Supplement: Supplementary file 1 — Additional file 1: Table S1. ROH island regions (bins of one Mb) for the studied cat populations: overview for all chromosomes. Within each cell, the genomic region(s) with an ROH island are given (in Mb). [file 12711_2020_599_MOESM1_ESM.xlsx]

## Sheet: Sheet1
population/Chromosome	A1	A2	A3	B1	B2	B3	B4	C1	C2	D1	D2	D3	D4	E1	E2	E3	F1	F2
Abyssinian				34-42		27-30			65-91
American_Curl			17-18			143-146										15-41
Bengal			87-90				82-89	39-40			60-77				37-38
British_Shorthair	83-87					24-30	32-37						33-33
Burmese				35-49		22-30				26-55		28-32
Colony						25-25									37-38
Devon_Rex							35-83
Domestic						26-29
LaPerm	83-84					27-29							31-34		25-38
Lykoi						26-29									23-38
Maine_Coon	0-4					27-28							35-38			15-17
Munchkin						25-29							30-33
Norwegian_Forest_Cat	127-129	98-99				23-30	33-35								37-38
Oriental	83-87					23-30	32-34	166-174	91-93
Oriental_Toygers	157-159		130-131			27-30	114-119					27-30			49-49
Persian	160-203	58-61		149-150				104-112								15-17
Peterbald	181-193					23-58		166-168	91-122
Ragdoll	54-88			40-61		26-29				46-46
Scottish_Fold		101-103	49-50			25-30									37-39
Selkirk_Rex						24-29		103-110							37-40
Siamese	152-186		49-52		73-73	25-30	32-34	166-174	91-93	43-45 ; 92-92
Siberian	186-186					24-30							33-33
Sphynx									136-140						53-57	15-17
Tenessee_Rex						25-31				22-41
Turkish_Van	34-34												31-33
Wildcat
