# Supplementary material for: A publicly available repository of ROH islands reveals signatures of selection in different livestock and pet species
Source: Genet Sel Evol. 2021 Jan 4;53:2. doi: 10.1186/s12711-020-00599-7 (PMC7784028; doi:10.1186/s12711-020-00599-7)
Supplement: Supplementary file 2 — Additional file 2: Table S2. ROH island regions (bins of one Mb) for the studied cat populations: details per chromosome. Within the Excel file, there is one tab for each chromosome with ROH island details per population. Cells are marked with an ‘x’ if an ROH island appeared in the specific region. [file 12711_2020_599_MOESM2_ESM.xlsx]

## Sheet: CHR_A1
	Abyssinian	American_Curl	Bengal	British_Shorthair	Burmese	Colony	Devon_Rex	Domestic	LaPerm	Lykoi	Maine_Coon	Munchkin	Norwegian_Forest_Cat	Oriental	Oriental_Toygers	Persian	Peterbald	Ragdoll	Scottish_Fold	Selkirk_Rex	Siamese	Siberian	Sphynx	Tenessee_Rex	Turkish_Van	Wildcat	N_total
0_Mb											x																1
1_Mb											x																1
2_Mb											x																1
3_Mb											x																1
4_Mb											x																1
5_Mb																											0
6_Mb																											0
7_Mb																											0
8_Mb																											0
9_Mb																											0
10_Mb																											0
11_Mb																											0
12_Mb																											0
13_Mb																											0
14_Mb																											0
15_Mb																											0
16_Mb																											0
17_Mb																											0
18_Mb																											0
19_Mb																											0
20_Mb																											0
21_Mb																											0
22_Mb																											0
23_Mb																											0
24_Mb																											0
25_Mb																											0
26_Mb																											0
27_Mb																											0
28_Mb																											0
29_Mb																											0
30_Mb																											0
31_Mb																											0
32_Mb																											0
33_Mb																											0
34_Mb																									x		1
35_Mb																											0
36_Mb																											0
37_Mb																											0
38_Mb																											0
39_Mb																											0
40_Mb																											0
41_Mb																											0
42_Mb																											0
43_Mb																											0
44_Mb																											0
45_Mb																											0
46_Mb																											0
47_Mb																											0
48_Mb																											0
49_Mb																											0
50_Mb																											0
51_Mb																											0
52_Mb																											0
53_Mb																											0
54_Mb																		x									1
55_Mb																		x									1
56_Mb																		x									1
57_Mb																		x									1
58_Mb																											0
59_Mb																											0
60_Mb																											0
61_Mb																											0
62_Mb																											0
63_Mb																											0
64_Mb																											0
65_Mb																											0
66_Mb																											0
67_Mb																											0
68_Mb																											0
69_Mb																											0
70_Mb																											0
71_Mb																											0
72_Mb																											0
73_Mb																											0
74_Mb																											0
75_Mb																											0
76_Mb																											0
77_Mb																											0
78_Mb																											0
79_Mb																											0
80_Mb																											0
81_Mb																											0
82_Mb																											0
83_Mb				x					x					x													3
84_Mb				x					x					x				x									4
85_Mb				x										x				x									3
86_Mb				x										x				x									3
87_Mb				x										x				x									3
88_Mb																		x									1
89_Mb																											0
90_Mb																											0
91_Mb																											0
92_Mb																											0
93_Mb																											0
94_Mb																											0
95_Mb																											0
96_Mb																											0
97_Mb																											0
98_Mb																											0
99_Mb																											0
100_Mb																											0
101_Mb																											0
102_Mb																											0
103_Mb																											0
104_Mb																											0
105_Mb																											0
106_Mb																											0
107_Mb																											0
108_Mb																											0
109_Mb																											0
110_Mb																											0
111_Mb																											0
112_Mb																											0
113_Mb																											0
114_Mb																											0
115_Mb																											0
116_Mb																											0
117_Mb																											0
118_Mb																											0
119_Mb																											0
120_Mb																											0
121_Mb																											0
122_Mb																											0
123_Mb																											0
124_Mb																											0
125_Mb																											0
126_Mb																											0
127_Mb													x														1
128_Mb													x														1
129_Mb													x														1
130_Mb																											0
131_Mb																											0
132_Mb																											0
133_Mb																											0
134_Mb																											0
135_Mb																											0
136_Mb																											0
137_Mb																											0
138_Mb																											0
139_Mb																											0
140_Mb																											0
141_Mb																											0
142_Mb																											0
143_Mb																											0
144_Mb																											0
145_Mb																											0
146_Mb																											0
147_Mb																											0
148_Mb																											0
149_Mb																											0
150_Mb																											0
151_Mb																											0
152_Mb																					x						1
153_Mb																											0
154_Mb																					x						1
155_Mb																					x						1
156_Mb																											0
157_Mb															x												1
158_Mb															x												1
159_Mb															x												1
160_Mb																x											1
161_Mb																x											1
162_Mb																x											1
163_Mb																x											1
164_Mb																											0
165_Mb																											0
166_Mb																											0
167_Mb																											0
168_Mb																											0
169_Mb																											0
170_Mb																											0
171_Mb																											0
172_Mb																											0
173_Mb																											0
174_Mb																											0
175_Mb																											0
176_Mb																											0
177_Mb																											0
178_Mb																											0
179_Mb																											0
180_Mb																											0
181_Mb																	x										1
182_Mb																	x										1
183_Mb																	x										1
184_Mb																	x										1
185_Mb																	x										1
186_Mb																	x				x	x					3
187_Mb																	x										1
188_Mb																	x										1
189_Mb																	x										1
190_Mb																	x										1
191_Mb																	x										1
192_Mb																	x										1
193_Mb																	x										1
194_Mb																											0
195_Mb																											0
196_Mb																											0
197_Mb																											0
198_Mb																											0
199_Mb																											0
200_Mb																											0
201_Mb																x											1
202_Mb																x											1
203_Mb																x											1

## Sheet: CHR_A2
	Abyssinian	American_Curl	Bengal	British_Shorthair	Burmese	Colony	Devon_Rex	Domestic	LaPerm	Lykoi	Maine_Coon	Munchkin	Norwegian_Forest_Cat	Oriental	Oriental_Toygers	Persian	Peterbald	Ragdoll	Scottish_Fold	Selkirk_Rex	Siamese	Siberian	Sphynx	Tenessee_Rex	Turkish_Van	Wildcat	N_total
0_Mb																											0
1_Mb																											0
2_Mb																											0
3_Mb																											0
4_Mb																											0
5_Mb																											0
6_Mb																											0
7_Mb																											0
8_Mb																											0
9_Mb																											0
10_Mb																											0
11_Mb																											0
12_Mb																											0
13_Mb																											0
14_Mb																											0
15_Mb																											0
16_Mb																											0
17_Mb																											0
18_Mb																											0
19_Mb																											0
20_Mb																											0
21_Mb																											0
22_Mb																											0
23_Mb																											0
24_Mb																											0
25_Mb																											0
26_Mb																											0
27_Mb																											0
28_Mb																											0
29_Mb																											0
30_Mb																											0
31_Mb																											0
32_Mb																											0
33_Mb																											0
34_Mb																											0
35_Mb																											0
36_Mb																											0
37_Mb																											0
38_Mb																											0
39_Mb																											0
40_Mb																											0
41_Mb																											0
42_Mb																											0
43_Mb																											0
44_Mb																											0
45_Mb																											0
46_Mb																											0
47_Mb																											0
48_Mb																											0
49_Mb																											0
50_Mb																											0
51_Mb																											0
52_Mb																											0
53_Mb																											0
54_Mb																											0
55_Mb																											0
56_Mb																											0
57_Mb																											0
58_Mb																x											1
59_Mb																x											1
60_Mb																											0
61_Mb																x											1
62_Mb																											0
63_Mb																											0
64_Mb																											0
65_Mb																											0
66_Mb																											0
67_Mb																											0
68_Mb																											0
69_Mb																											0
70_Mb																											0
71_Mb																											0
72_Mb																											0
73_Mb																											0
74_Mb																											0
75_Mb																											0
76_Mb																											0
77_Mb																											0
78_Mb																											0
79_Mb																											0
80_Mb																											0
81_Mb																											0
82_Mb																											0
83_Mb																											0
84_Mb																											0
85_Mb																											0
86_Mb																											0
87_Mb																											0
88_Mb																											0
89_Mb																											0
90_Mb																											0
91_Mb																											0
92_Mb																											0
93_Mb																											0
94_Mb																											0
95_Mb																											0
96_Mb																											0
97_Mb																											0
98_Mb													x														1
99_Mb													x														1
100_Mb																											0
101_Mb																			x								1
102_Mb																			x								1
103_Mb																			x								1

## Sheet: CHR_A3
	Abyssinian	American_Curl	Bengal	British_Shorthair	Burmese	Colony	Devon_Rex	Domestic	LaPerm	Lykoi	Maine_Coon	Munchkin	Norwegian_Forest_Cat	Oriental	Oriental_Toygers	Persian	Peterbald	Ragdoll	Scottish_Fold	Selkirk_Rex	Siamese	Siberian	Sphynx	Tenessee_Rex	Turkish_Van	Wildcat	N_total
0_Mb																											0
1_Mb																											0
2_Mb																											0
3_Mb																											0
4_Mb																											0
5_Mb																											0
6_Mb																											0
7_Mb																											0
8_Mb																											0
9_Mb																											0
10_Mb																											0
11_Mb																											0
12_Mb																											0
13_Mb																											0
14_Mb																											0
15_Mb																											0
16_Mb																											0
17_Mb		x																									1
18_Mb		x																									1
19_Mb																											0
20_Mb																											0
21_Mb																											0
22_Mb																											0
23_Mb																											0
24_Mb																											0
25_Mb																											0
26_Mb																											0
27_Mb																											0
28_Mb																											0
29_Mb																											0
30_Mb																											0
31_Mb																											0
32_Mb																											0
33_Mb																											0
34_Mb																											0
35_Mb																											0
36_Mb																											0
37_Mb																											0
38_Mb																											0
39_Mb																											0
40_Mb																											0
41_Mb																											0
42_Mb																											0
43_Mb																											0
44_Mb																											0
45_Mb																											0
46_Mb																											0
47_Mb																											0
48_Mb																											0
49_Mb																			x		x						2
50_Mb																			x		x						2
51_Mb																					x						1
52_Mb																					x						1
53_Mb																											0
54_Mb																											0
55_Mb																											0
56_Mb																											0
57_Mb																											0
58_Mb																											0
59_Mb																											0
60_Mb																											0
61_Mb																											0
62_Mb																											0
63_Mb																											0
64_Mb																											0
65_Mb																											0
66_Mb																											0
67_Mb																											0
68_Mb																											0
69_Mb																											0
70_Mb																											0
71_Mb																											0
72_Mb																											0
73_Mb																											0
74_Mb																											0
75_Mb																											0
76_Mb																											0
77_Mb																											0
78_Mb																											0
79_Mb																											0
80_Mb																											0
81_Mb																											0
82_Mb																											0
83_Mb																											0
84_Mb																											0
85_Mb																											0
86_Mb																											0
87_Mb			x																								1
88_Mb			x																								1
89_Mb																											0
90_Mb			x																								1
91_Mb																											0
92_Mb																											0
93_Mb																											0
94_Mb																											0
95_Mb																											0
96_Mb																											0
97_Mb																											0
98_Mb																											0
99_Mb																											0
100_Mb																											0
101_Mb																											0
102_Mb																											0
103_Mb																											0
104_Mb																											0
105_Mb																											0
106_Mb																											0
107_Mb																											0
108_Mb																											0
109_Mb																											0
110_Mb																											0
111_Mb																											0
112_Mb																											0
113_Mb																											0
114_Mb																											0
115_Mb																											0
116_Mb																											0
117_Mb																											0
118_Mb																											0
119_Mb																											0
120_Mb																											0
121_Mb																											0
122_Mb																											0
123_Mb																											0
124_Mb																											0
125_Mb																											0
126_Mb																											0
127_Mb																											0
128_Mb																											0
129_Mb																											0
130_Mb															x												1
131_Mb															x												1

## Sheet: CHR_B1
	Abyssinian	American_Curl	Bengal	British_Shorthair	Burmese	Colony	Devon_Rex	Domestic	LaPerm	Lykoi	Maine_Coon	Munchkin	Norwegian_Forest_Cat	Oriental	Oriental_Toygers	Persian	Peterbald	Ragdoll	Scottish_Fold	Selkirk_Rex	Siamese	Siberian	Sphynx	Tenessee_Rex	Turkish_Van	Wildcat	N_total
0_Mb																											0
1_Mb																											0
2_Mb																											0
3_Mb																											0
4_Mb																											0
5_Mb																											0
6_Mb																											0
7_Mb																											0
8_Mb																											0
9_Mb																											0
10_Mb																											0
11_Mb																											0
12_Mb																											0
13_Mb																											0
14_Mb																											0
15_Mb																											0
16_Mb																											0
17_Mb																											0
18_Mb																											0
19_Mb																											0
20_Mb																											0
21_Mb																											0
22_Mb																											0
23_Mb																											0
24_Mb																											0
25_Mb																											0
26_Mb																											0
27_Mb																											0
28_Mb																											0
29_Mb																											0
30_Mb																											0
31_Mb																											0
32_Mb																											0
33_Mb																											0
34_Mb	x																										1
35_Mb	x				x																						2
36_Mb	x				x																						2
37_Mb	x				x																						2
38_Mb	x				x																						2
39_Mb	x				x																						2
40_Mb	x																	x									2
41_Mb					x													x									2
42_Mb	x				x													x									3
43_Mb					x													x									2
44_Mb					x																						1
45_Mb					x																						1
46_Mb																											0
47_Mb																											0
48_Mb																											0
49_Mb					x																						1
50_Mb																											0
51_Mb																											0
52_Mb																											0
53_Mb																											0
54_Mb																											0
55_Mb																											0
56_Mb																		x									1
57_Mb																		x									1
58_Mb																		x									1
59_Mb																		x									1
60_Mb																		x									1
61_Mb																		x									1
62_Mb																											0
63_Mb																											0
64_Mb																											0
65_Mb																											0
66_Mb																											0
67_Mb																											0
68_Mb																											0
69_Mb																											0
70_Mb																											0
71_Mb																											0
72_Mb																											0
73_Mb																											0
74_Mb																											0
75_Mb																											0
76_Mb																											0
77_Mb																											0
78_Mb																											0
79_Mb																											0
80_Mb																											0
81_Mb																											0
82_Mb																											0
83_Mb																											0
84_Mb																											0
85_Mb																											0
86_Mb																											0
87_Mb																											0
88_Mb																											0
89_Mb																											0
90_Mb																											0
91_Mb																											0
92_Mb																											0
93_Mb																											0
94_Mb																											0
95_Mb																											0
96_Mb																											0
97_Mb																											0
98_Mb																											0
99_Mb																											0
100_Mb																											0
101_Mb																											0
102_Mb																											0
103_Mb																											0
104_Mb																											0
105_Mb																											0
106_Mb																											0
107_Mb																											0
108_Mb																											0
109_Mb																											0
110_Mb																											0
111_Mb																											0
112_Mb																											0
113_Mb																											0
114_Mb																											0
115_Mb																											0
116_Mb																											0
117_Mb																											0
118_Mb																											0
119_Mb																											0
120_Mb																											0
121_Mb																											0
122_Mb																											0
123_Mb																											0
124_Mb																											0
125_Mb																											0
126_Mb																											0
127_Mb																											0
128_Mb																											0
129_Mb																											0
130_Mb																											0
131_Mb																											0
132_Mb																											0
133_Mb																											0
134_Mb																											0
135_Mb																											0
136_Mb																											0
137_Mb																											0
138_Mb																											0
139_Mb																											0
140_Mb																											0
141_Mb																											0
142_Mb																											0
143_Mb																											0
144_Mb																											0
145_Mb																											0
146_Mb																											0
147_Mb																											0
148_Mb																											0
149_Mb																x											1
150_Mb																x											1

## Sheet: CHR_B2
	Abyssinian	American_Curl	Bengal	British_Shorthair	Burmese	Colony	Devon_Rex	Domestic	LaPerm	Lykoi	Maine_Coon	Munchkin	Norwegian_Forest_Cat	Oriental	Oriental_Toygers	Persian	Peterbald	Ragdoll	Scottish_Fold	Selkirk_Rex	Siamese	Siberian	Sphynx	Tenessee_Rex	Turkish_Van	Wildcat	N_total
0_Mb																											0
1_Mb																											0
2_Mb																											0
3_Mb																											0
4_Mb																											0
5_Mb																											0
6_Mb																											0
7_Mb																											0
8_Mb																											0
9_Mb																											0
10_Mb																											0
11_Mb																											0
12_Mb																											0
13_Mb																											0
14_Mb																											0
15_Mb																											0
16_Mb																											0
17_Mb																											0
18_Mb																											0
19_Mb																											0
20_Mb																											0
21_Mb																											0
22_Mb																											0
23_Mb																											0
24_Mb																											0
25_Mb																											0
26_Mb																											0
27_Mb																											0
28_Mb																											0
29_Mb																											0
30_Mb																											0
31_Mb																											0
32_Mb																											0
33_Mb																											0
34_Mb																											0
35_Mb																											0
36_Mb																											0
37_Mb																											0
38_Mb																											0
39_Mb																											0
40_Mb																											0
41_Mb																											0
42_Mb																											0
43_Mb																											0
44_Mb																											0
45_Mb																											0
46_Mb																											0
47_Mb																											0
48_Mb																											0
49_Mb																											0
50_Mb																											0
51_Mb																											0
52_Mb																											0
53_Mb																											0
54_Mb																											0
55_Mb																											0
56_Mb																											0
57_Mb																											0
58_Mb																											0
59_Mb																											0
60_Mb																											0
61_Mb																											0
62_Mb																											0
63_Mb																											0
64_Mb																											0
65_Mb																											0
66_Mb																											0
67_Mb																											0
68_Mb																											0
69_Mb																											0
70_Mb																											0
71_Mb																											0
72_Mb																											0
73_Mb																					x						1

## Sheet: CHR_B3
	Abyssinian	American_Curl	Bengal	British_Shorthair	Burmese	Colony	Devon_Rex	Domestic	LaPerm	Lykoi	Maine_Coon	Munchkin	Norwegian_Forest_Cat	Oriental	Oriental_Toygers	Persian	Peterbald	Ragdoll	Scottish_Fold	Selkirk_Rex	Siamese	Siberian	Sphynx	Tenessee_Rex	Turkish_Van	Wildcat	N_total
0_Mb																											0
1_Mb																											0
2_Mb																											0
3_Mb																											0
4_Mb																											0
5_Mb																											0
6_Mb																											0
7_Mb																											0
8_Mb																											0
9_Mb																											0
10_Mb																											0
11_Mb																											0
12_Mb																											0
13_Mb																											0
14_Mb																											0
15_Mb																											0
16_Mb																											0
17_Mb																											0
18_Mb																											0
19_Mb																											0
20_Mb																											0
21_Mb																											0
22_Mb					x																						1
23_Mb					x								x	x			x										4
24_Mb				x	x									x			x			x		x					6
25_Mb					x	x						x	x	x			x		x	x	x	x		x			11
26_Mb				x	x			x		x				x				x			x			x			8
27_Mb	x			x	x			x	x	x	x	x	x	x	x		x	x	x	x	x	x		x			18
28_Mb	x			x	x			x	x	x	x	x	x	x	x		x	x	x	x	x	x		x			18
29_Mb	x			x	x			x	x	x		x	x	x	x		x	x	x	x	x	x		x			17
30_Mb	x			x	x								x	x	x		x		x		x	x		x			11
31_Mb																								x			1
32_Mb																											0
33_Mb																											0
34_Mb																											0
35_Mb																											0
36_Mb																											0
37_Mb																											0
38_Mb																											0
39_Mb																											0
40_Mb																											0
41_Mb																											0
42_Mb																											0
43_Mb																											0
44_Mb																											0
45_Mb																											0
46_Mb																											0
47_Mb																											0
48_Mb																											0
49_Mb																											0
50_Mb																											0
51_Mb																											0
52_Mb																											0
53_Mb																											0
54_Mb																											0
55_Mb																	x										1
56_Mb																											0
57_Mb																	x										1
58_Mb																	x										1
59_Mb																											0
60_Mb																											0
61_Mb																											0
62_Mb																											0
63_Mb																											0
64_Mb																											0
65_Mb																											0
66_Mb																											0
67_Mb																											0
68_Mb																											0
69_Mb																											0
70_Mb																											0
71_Mb																											0
72_Mb																											0
73_Mb																											0
74_Mb																											0
75_Mb																											0
76_Mb																											0
77_Mb																											0
78_Mb																											0
79_Mb																											0
80_Mb																											0
81_Mb																											0
82_Mb																											0
83_Mb																											0
84_Mb																											0
85_Mb																											0
86_Mb																											0
87_Mb																											0
88_Mb																											0
89_Mb																											0
90_Mb																											0
91_Mb																											0
92_Mb																											0
93_Mb																											0
94_Mb																											0
95_Mb																											0
96_Mb																											0
97_Mb																											0
98_Mb																											0
99_Mb																											0
100_Mb																											0
101_Mb																											0
102_Mb																											0
103_Mb																											0
104_Mb																											0
105_Mb																											0
106_Mb																											0
107_Mb																											0
108_Mb																											0
109_Mb																											0
110_Mb																											0
111_Mb																											0
112_Mb																											0
113_Mb																											0
114_Mb																											0
115_Mb																											0
116_Mb																											0
117_Mb																											0
118_Mb																											0
119_Mb																											0
120_Mb																											0
121_Mb																											0
122_Mb																											0
123_Mb																											0
124_Mb																											0
125_Mb																											0
126_Mb																											0
127_Mb																											0
128_Mb																											0
129_Mb																											0
130_Mb																											0
131_Mb																											0
132_Mb																											0
133_Mb																											0
134_Mb																											0
135_Mb																											0
136_Mb																											0
137_Mb																											0
138_Mb																											0
139_Mb																											0
140_Mb																											0
141_Mb																											0
142_Mb																											0
143_Mb		x																									1
144_Mb		x																									1
145_Mb		x																									1
146_Mb		x																									1

## Sheet: CHR_B4
	Abyssinian	American_Curl	Bengal	British_Shorthair	Burmese	Colony	Devon_Rex	Domestic	LaPerm	Lykoi	Maine_Coon	Munchkin	Norwegian_Forest_Cat	Oriental	Oriental_Toygers	Persian	Peterbald	Ragdoll	Scottish_Fold	Selkirk_Rex	Siamese	Siberian	Sphynx	Tenessee_Rex	Turkish_Van	Wildcat	N_total
0_Mb																											0
1_Mb																											0
2_Mb																											0
3_Mb																											0
4_Mb																											0
5_Mb																											0
6_Mb																											0
7_Mb																											0
8_Mb																											0
9_Mb																											0
10_Mb																											0
11_Mb																											0
12_Mb																											0
13_Mb																											0
14_Mb																											0
15_Mb																											0
16_Mb																											0
17_Mb																											0
18_Mb																											0
19_Mb																											0
20_Mb																											0
21_Mb																											0
22_Mb																											0
23_Mb																											0
24_Mb																											0
25_Mb																											0
26_Mb																											0
27_Mb																											0
28_Mb																											0
29_Mb																											0
30_Mb																											0
31_Mb																											0
32_Mb				x										x							x						3
33_Mb				x									x														2
34_Mb				x									x	x							x						4
35_Mb				x			x						x														3
36_Mb				x			x																				2
37_Mb				x			x																				2
38_Mb																											0
39_Mb																											0
40_Mb																											0
41_Mb																											0
42_Mb																											0
43_Mb																											0
44_Mb																											0
45_Mb																											0
46_Mb																											0
47_Mb																											0
48_Mb																											0
49_Mb																											0
50_Mb																											0
51_Mb																											0
52_Mb																											0
53_Mb																											0
54_Mb																											0
55_Mb																											0
56_Mb							x																				1
57_Mb																											0
58_Mb																											0
59_Mb							x																				1
60_Mb							x																				1
61_Mb																											0
62_Mb																											0
63_Mb																											0
64_Mb																											0
65_Mb																											0
66_Mb																											0
67_Mb																											0
68_Mb																											0
69_Mb																											0
70_Mb																											0
71_Mb																											0
72_Mb																											0
73_Mb																											0
74_Mb																											0
75_Mb							x																				1
76_Mb							x																				1
77_Mb							x																				1
78_Mb							x																				1
79_Mb							x																				1
80_Mb							x																				1
81_Mb																											0
82_Mb			x				x																				2
83_Mb			x				x																				2
84_Mb																											0
85_Mb			x																								1
86_Mb			x																								1
87_Mb			x																								1
88_Mb			x																								1
89_Mb			x																								1
90_Mb																											0
91_Mb																											0
92_Mb																											0
93_Mb																											0
94_Mb																											0
95_Mb																											0
96_Mb																											0
97_Mb																											0
98_Mb																											0
99_Mb																											0
100_Mb																											0
101_Mb																											0
102_Mb																											0
103_Mb																											0
104_Mb																											0
105_Mb																											0
106_Mb																											0
107_Mb																											0
108_Mb																											0
109_Mb																											0
110_Mb																											0
111_Mb																											0
112_Mb																											0
113_Mb																											0
114_Mb															x												1
115_Mb															x												1
116_Mb															x												1
117_Mb															x												1
118_Mb															x												1
119_Mb															x												1

## Sheet: CHR_C1
	Abyssinian	American_Curl	Bengal	British_Shorthair	Burmese	Colony	Devon_Rex	Domestic	LaPerm	Lykoi	Maine_Coon	Munchkin	Norwegian_Forest_Cat	Oriental	Oriental_Toygers	Persian	Peterbald	Ragdoll	Scottish_Fold	Selkirk_Rex	Siamese	Siberian	Sphynx	Tenessee_Rex	Turkish_Van	Wildcat	N_total
0_Mb																											0
1_Mb																											0
2_Mb																											0
3_Mb																											0
4_Mb																											0
5_Mb																											0
6_Mb																											0
7_Mb																											0
8_Mb																											0
9_Mb																											0
10_Mb																											0
11_Mb																											0
12_Mb																											0
13_Mb																											0
14_Mb																											0
15_Mb																											0
16_Mb																											0
17_Mb																											0
18_Mb																											0
19_Mb																											0
20_Mb																											0
21_Mb																											0
22_Mb																											0
23_Mb																											0
24_Mb																											0
25_Mb																											0
26_Mb																											0
27_Mb																											0
28_Mb																											0
29_Mb																											0
30_Mb																											0
31_Mb																											0
32_Mb																											0
33_Mb																											0
34_Mb																											0
35_Mb																											0
36_Mb																											0
37_Mb																											0
38_Mb																											0
39_Mb			x																								1
40_Mb			x																								1
41_Mb																											0
42_Mb																											0
43_Mb																											0
44_Mb																											0
45_Mb																											0
46_Mb																											0
47_Mb																											0
48_Mb																											0
49_Mb																											0
50_Mb																											0
51_Mb																											0
52_Mb																											0
53_Mb																											0
54_Mb																											0
55_Mb																											0
56_Mb																											0
57_Mb																											0
58_Mb																											0
59_Mb																											0
60_Mb																											0
61_Mb																											0
62_Mb																											0
63_Mb																											0
64_Mb																											0
65_Mb																											0
66_Mb																											0
67_Mb																											0
68_Mb																											0
69_Mb																											0
70_Mb																											0
71_Mb																											0
72_Mb																											0
73_Mb																											0
74_Mb																											0
75_Mb																											0
76_Mb																											0
77_Mb																											0
78_Mb																											0
79_Mb																											0
80_Mb																											0
81_Mb																											0
82_Mb																											0
83_Mb																											0
84_Mb																											0
85_Mb																											0
86_Mb																											0
87_Mb																											0
88_Mb																											0
89_Mb																											0
90_Mb																											0
91_Mb																											0
92_Mb																											0
93_Mb																											0
94_Mb																											0
95_Mb																											0
96_Mb																											0
97_Mb																											0
98_Mb																											0
99_Mb																											0
100_Mb																											0
101_Mb																											0
102_Mb																											0
103_Mb																				x							1
104_Mb																x				x							2
105_Mb																				x							1
106_Mb																x				x							2
107_Mb																x				x							2
108_Mb																x				x							2
109_Mb																x				x							2
110_Mb																x				x							2
111_Mb																											0
112_Mb																x											1
113_Mb																											0
114_Mb																											0
115_Mb																											0
116_Mb																											0
117_Mb																											0
118_Mb																											0
119_Mb																											0
120_Mb																											0
121_Mb																											0
122_Mb																											0
123_Mb																											0
124_Mb																											0
125_Mb																											0
126_Mb																											0
127_Mb																											0
128_Mb																											0
129_Mb																											0
130_Mb																											0
131_Mb																											0
132_Mb																											0
133_Mb																											0
134_Mb																											0
135_Mb																											0
136_Mb																											0
137_Mb																											0
138_Mb																											0
139_Mb																											0
140_Mb																											0
141_Mb																											0
142_Mb																											0
143_Mb																											0
144_Mb																											0
145_Mb																											0
146_Mb																											0
147_Mb																											0
148_Mb																											0
149_Mb																											0
150_Mb																											0
151_Mb																											0
152_Mb																											0
153_Mb																											0
154_Mb																											0
155_Mb																											0
156_Mb																											0
157_Mb																											0
158_Mb																											0
159_Mb																											0
160_Mb																											0
161_Mb																											0
162_Mb																											0
163_Mb																											0
164_Mb																											0
165_Mb																											0
166_Mb														x			x				x						3
167_Mb														x			x				x						3
168_Mb														x			x				x						3
169_Mb														x													1
170_Mb																											0
171_Mb																											0
172_Mb																					x						1
173_Mb																					x						1
174_Mb														x							x						2

## Sheet: CHR_C2
	Abyssinian	American_Curl	Bengal	British_Shorthair	Burmese	Colony	Devon_Rex	Domestic	LaPerm	Lykoi	Maine_Coon	Munchkin	Norwegian_Forest_Cat	Oriental	Oriental_Toygers	Persian	Peterbald	Ragdoll	Scottish_Fold	Selkirk_Rex	Siamese	Siberian	Sphynx	Tenessee_Rex	Turkish_Van	Wildcat	N_total
0_Mb																											0
1_Mb																											0
2_Mb																											0
3_Mb																											0
4_Mb																											0
5_Mb																											0
6_Mb																											0
7_Mb																											0
8_Mb																											0
9_Mb																											0
10_Mb																											0
11_Mb																											0
12_Mb																											0
13_Mb																											0
14_Mb																											0
15_Mb																											0
16_Mb																											0
17_Mb																											0
18_Mb																											0
19_Mb																											0
20_Mb																											0
21_Mb																											0
22_Mb																											0
23_Mb																											0
24_Mb																											0
25_Mb																											0
26_Mb																											0
27_Mb																											0
28_Mb																											0
29_Mb																											0
30_Mb																											0
31_Mb																											0
32_Mb																											0
33_Mb																											0
34_Mb																											0
35_Mb																											0
36_Mb																											0
37_Mb																											0
38_Mb																											0
39_Mb																											0
40_Mb																											0
41_Mb																											0
42_Mb																											0
43_Mb																											0
44_Mb																											0
45_Mb																											0
46_Mb																											0
47_Mb																											0
48_Mb																											0
49_Mb																											0
50_Mb																											0
51_Mb																											0
52_Mb																											0
53_Mb																											0
54_Mb																											0
55_Mb																											0
56_Mb																											0
57_Mb																											0
58_Mb																											0
59_Mb																											0
60_Mb																											0
61_Mb																											0
62_Mb																											0
63_Mb																											0
64_Mb																											0
65_Mb	x																										1
66_Mb	x																										1
67_Mb																											0
68_Mb																											0
69_Mb	x																										1
70_Mb																											0
71_Mb	x																										1
72_Mb																											0
73_Mb																											0
74_Mb																											0
75_Mb																											0
76_Mb																											0
77_Mb																											0
78_Mb																											0
79_Mb																											0
80_Mb																											0
81_Mb																											0
82_Mb																											0
83_Mb																											0
84_Mb																											0
85_Mb	x																										1
86_Mb																											0
87_Mb																											0
88_Mb																											0
89_Mb	x																										1
90_Mb	x																										1
91_Mb	x													x			x				x						4
92_Mb														x			x				x						3
93_Mb														x			x				x						3
94_Mb																											0
95_Mb																											0
96_Mb																											0
97_Mb																											0
98_Mb																											0
99_Mb																											0
100_Mb																											0
101_Mb																											0
102_Mb																											0
103_Mb																											0
104_Mb																											0
105_Mb																											0
106_Mb																											0
107_Mb																											0
108_Mb																											0
109_Mb																											0
110_Mb																											0
111_Mb																											0
112_Mb																											0
113_Mb																											0
114_Mb																											0
115_Mb																											0
116_Mb																											0
117_Mb																											0
118_Mb																											0
119_Mb																											0
120_Mb																	x										1
121_Mb																	x										1
122_Mb																	x										1
123_Mb																											0
124_Mb																											0
125_Mb																											0
126_Mb																											0
127_Mb																											0
128_Mb																											0
129_Mb																											0
130_Mb																											0
131_Mb																											0
132_Mb																											0
133_Mb																											0
134_Mb																											0
135_Mb																											0
136_Mb																							x				1
137_Mb																							x				1
138_Mb																							x				1
139_Mb																							x				1
140_Mb																							x				1

## Sheet: CHR_D1
	Abyssinian	American_Curl	Bengal	British_Shorthair	Burmese	Colony	Devon_Rex	Domestic	LaPerm	Lykoi	Maine_Coon	Munchkin	Norwegian_Forest_Cat	Oriental	Oriental_Toygers	Persian	Peterbald	Ragdoll	Scottish_Fold	Selkirk_Rex	Siamese	Siberian	Sphynx	Tenessee_Rex	Turkish_Van	Wildcat	N_total
0_Mb																											0
1_Mb																											0
2_Mb																											0
3_Mb																											0
4_Mb																											0
5_Mb																											0
6_Mb																											0
7_Mb																											0
8_Mb																											0
9_Mb																											0
10_Mb																											0
11_Mb																											0
12_Mb																											0
13_Mb																											0
14_Mb																											0
15_Mb																											0
16_Mb																											0
17_Mb																											0
18_Mb																											0
19_Mb																											0
20_Mb																											0
21_Mb																											0
22_Mb																								x			1
23_Mb																								x			1
24_Mb																								x			1
25_Mb																								x			1
26_Mb					x																			x			2
27_Mb					x																			x			2
28_Mb					x																			x			2
29_Mb					x																			x			2
30_Mb																											0
31_Mb					x																			x			2
32_Mb					x																			x			2
33_Mb					x																			x			2
34_Mb					x																			x			2
35_Mb																								x			1
36_Mb					x																			x			2
37_Mb					x																			x			2
38_Mb					x																			x			2
39_Mb																								x			1
40_Mb					x																						1
41_Mb					x																			x			2
42_Mb					x																						1
43_Mb					x																x						2
44_Mb					x																						1
45_Mb					x																x						2
46_Mb					x													x									2
47_Mb																											0
48_Mb					x																						1
49_Mb																											0
50_Mb					x																						1
51_Mb					x																						1
52_Mb					x																						1
53_Mb					x																						1
54_Mb																											0
55_Mb					x																						1
56_Mb																											0
57_Mb																											0
58_Mb																											0
59_Mb																											0
60_Mb																											0
61_Mb																											0
62_Mb																											0
63_Mb																											0
64_Mb																											0
65_Mb																											0
66_Mb																											0
67_Mb																											0
68_Mb																											0
69_Mb																											0
70_Mb																											0
71_Mb																											0
72_Mb																											0
73_Mb																											0
74_Mb																											0
75_Mb																											0
76_Mb																											0
77_Mb																											0
78_Mb																											0
79_Mb																											0
80_Mb																											0
81_Mb																											0
82_Mb																											0
83_Mb																											0
84_Mb																											0
85_Mb																											0
86_Mb																											0
87_Mb																											0
88_Mb																											0
89_Mb																											0
90_Mb																											0
91_Mb																											0
92_Mb																					x						1

[truncated: 8 more sheets: CHR_D2, CHR_D3, CHR_D4, CHR_E1, CHR_E2, CHR_E3, CHR_F1, CHR_F2]
