# Supplementary material for: A publicly available repository of ROH islands reveals signatures of selection in different livestock and pet species
Source: Genet Sel Evol. 2021 Jan 4;53:2. doi: 10.1186/s12711-020-00599-7 (PMC7784028; doi:10.1186/s12711-020-00599-7)
Supplement: Supplementary file 3 — Additional file 3: Table S3. ROH island regions (bins of one Mb) for the studied cattle populations: overview for all chromosomes. Within each cell, the genomic region(s) with an ROH island are given (in Mb). [file 12711_2020_599_MOESM3_ESM.xlsx]

## Sheet: Sheet1
population/chromosome	CHR1	CHR2	CHR3	CHR4	CHR5	CHR6	CHR7	CHR8	CHR9	CHR10	CHR11	CHR12	CHR13	CHR14	CHR15	CHR16	CHR17	CHR18	CHR19	CHR20	CHR21	CHR22	CHR23	CHR24	CHR25	CHR26	CHR27	CHR28	CHR29
Abondance
Angus	91-93		49-55					77-96						25-26		46-46
Arabic_zebu
Aubrac		6-6												16-22
Baladi
Baoule
Biskra
Borgou
Brahman						39-40								25-25
Bretonne_Black_Pied
Casta_Navarra																	46-47
Charolais__France_														25-27
Charolais__United_Kingdom_														25-27
Chélifienne
Cheurfa
Corse
Creole_from_Guadeloupe
French_Brown_Swiss						36-89
French_Red_Pied_Lowland
Gascon										59-60				23-28
Greek											35-39															18-22
Guelmoise
Hereford		94-96				69-71							10-12							28-28
Holstein
Jersey__FR_	49-54	109-109	41-44	9-10		104-104	41-47													28-28
Kuri
Lagune
Limousin		5-8												24-28
Maine					55-60	64-74		59-64	3-7				43-47	26-26		33-34								30-38
Mallorquina			114-115	114-118	5-5							32-46									34-34
Maraichine__Parthenaise_
Maremmana
Marismeña													64-80					10-21
Menorquina	3-5	107-111						93-96																			28-32		10-14
Montbeliarde
N_Dama__BF_SW_
Negra_Andaluza	10-18		86-101
Normande					94-115	65-72								24-28
Oulmès_Zaer
Raço_di_Biou	117-132								85-89
Salers					14-21							25-31	57-58	25-26
Santa_Gertrudis	6-7		80-80				38-67
Senepol	1-9 ; 60-64						63-65													24-39
Somba
Tarine																		13-13
Tidili
Vosgienne
Zebu_Bororo
Zebu_from_Madagascar
Zebu_Fulani
