# Supplementary material for: A publicly available repository of ROH islands reveals signatures of selection in different livestock and pet species
Source: Genet Sel Evol. 2021 Jan 4;53:2. doi: 10.1186/s12711-020-00599-7 (PMC7784028; doi:10.1186/s12711-020-00599-7)
Supplement: Supplementary file 4 — Additional file 4: Table S4. ROH island regions (bins of one Mb) for the studied cattle populations: details per chromosome. Within the Excel file, there is one tab for each chromosome with ROH island details per population. Cells are marked with an ‘x’ if an ROH island appeared in the specific region. [file 12711_2020_599_MOESM4_ESM.xlsx]

## Sheet: CHR_1
	Abondance	Angus	Arabic_zebu	Aubrac	Baladi	Baoule	Biskra	Borgou	Brahman	Bretonne_Black_Pied	Casta_Navarra	Charolais__France_	Charolais__United_Kingdom_	Chélifienne	Cheurfa	Corse	Creole_from_Guadeloupe	French_Brown_Swiss	French_Red_Pied_Lowland	Gascon	Greek	Guelmoise	Hereford	Holstein	Jersey__FR_	Kuri	Lagune	Limousin	Maine	Mallorquina	Maraichine__Parthenaise_	Maremmana	Marismeña	Menorquina	Montbeliarde	N_Dama__BF_SW_	Negra_Andaluza	Normande	Oulmès_Zaer	Raço_di_Biou	Salers	Santa_Gertrudis	Senepol	Somba	Tarine	Tidili	Vosgienne	Zebu_Bororo	Zebu_from_Madagascar
0_Mb
1_Mb																																											x
2_Mb
3_Mb																																		x									x
4_Mb																																		x
5_Mb																																		x									x
6_Mb																																										x	x
7_Mb																																										x	x
8_Mb																																											x
9_Mb																																											x
10_Mb																																					x
11_Mb																																					x
12_Mb																																					x
13_Mb																																					x
14_Mb																																					x
15_Mb																																					x
16_Mb																																					x
17_Mb																																					x
18_Mb																																					x
19_Mb
20_Mb
21_Mb
22_Mb
23_Mb
24_Mb
25_Mb
26_Mb
27_Mb
28_Mb
29_Mb
30_Mb
31_Mb
32_Mb
33_Mb
34_Mb
35_Mb
36_Mb
37_Mb
38_Mb
39_Mb
40_Mb
41_Mb
42_Mb
43_Mb
44_Mb
45_Mb
46_Mb
47_Mb
48_Mb
49_Mb																									x
50_Mb																									x
51_Mb
52_Mb																									x
53_Mb																									x
54_Mb																									x
55_Mb
56_Mb
57_Mb
58_Mb
59_Mb
60_Mb																																											x
61_Mb
62_Mb
63_Mb																																											x
64_Mb																																											x
65_Mb
66_Mb
67_Mb
68_Mb
69_Mb
70_Mb
71_Mb
72_Mb
73_Mb
74_Mb
75_Mb
76_Mb
77_Mb
78_Mb
79_Mb
80_Mb
81_Mb
82_Mb
83_Mb
84_Mb
85_Mb
86_Mb
87_Mb
88_Mb
89_Mb
90_Mb
91_Mb		x
92_Mb		x
93_Mb		x
94_Mb
95_Mb
96_Mb
97_Mb
98_Mb
99_Mb
100_Mb
101_Mb
102_Mb
103_Mb
104_Mb
105_Mb
106_Mb
107_Mb
108_Mb
109_Mb
110_Mb
111_Mb
112_Mb
113_Mb
114_Mb
115_Mb
116_Mb
117_Mb																																								x
118_Mb																																								x
119_Mb																																								x
120_Mb																																								x
121_Mb																																								x
122_Mb																																								x
123_Mb																																								x
124_Mb																																								x
125_Mb																																								x
126_Mb																																								x
127_Mb
128_Mb
129_Mb
130_Mb
131_Mb																																								x
132_Mb																																								x
[truncated: 2 more columns]

## Sheet: CHR_2
	Abondance	Angus	Arabic_zebu	Aubrac	Baladi	Baoule	Biskra	Borgou	Brahman	Bretonne_Black_Pied	Casta_Navarra	Charolais__France_	Charolais__United_Kingdom_	Chélifienne	Cheurfa	Corse	Creole_from_Guadeloupe	French_Brown_Swiss	French_Red_Pied_Lowland	Gascon	Greek	Guelmoise	Hereford	Holstein	Jersey__FR_	Kuri	Lagune	Limousin	Maine	Mallorquina	Maraichine__Parthenaise_	Maremmana	Marismeña	Menorquina	Montbeliarde	N_Dama__BF_SW_	Negra_Andaluza	Normande	Oulmès_Zaer	Raço_di_Biou	Salers	Santa_Gertrudis	Senepol	Somba	Tarine	Tidili	Vosgienne	Zebu_Bororo	Zebu_from_Madagascar
0_Mb
1_Mb
2_Mb
3_Mb
4_Mb
5_Mb																												x
6_Mb				x																								x
7_Mb																												x
8_Mb																												x
9_Mb
10_Mb
11_Mb
12_Mb
13_Mb
14_Mb
15_Mb
16_Mb
17_Mb
18_Mb
19_Mb
20_Mb
21_Mb
22_Mb
23_Mb
24_Mb
25_Mb
26_Mb
27_Mb
28_Mb
29_Mb
30_Mb
31_Mb
32_Mb
33_Mb
34_Mb
35_Mb
36_Mb
37_Mb
38_Mb
39_Mb
40_Mb
41_Mb
42_Mb
43_Mb
44_Mb
45_Mb
46_Mb
47_Mb
48_Mb
49_Mb
50_Mb
51_Mb
52_Mb
53_Mb
54_Mb
55_Mb
56_Mb
57_Mb
58_Mb
59_Mb
60_Mb
61_Mb
62_Mb
63_Mb
64_Mb
65_Mb
66_Mb
67_Mb
68_Mb
69_Mb
70_Mb
71_Mb
72_Mb
73_Mb
74_Mb
75_Mb
76_Mb
77_Mb
78_Mb
79_Mb
80_Mb
81_Mb
82_Mb
83_Mb
84_Mb
85_Mb
86_Mb
87_Mb
88_Mb
89_Mb
90_Mb
91_Mb
92_Mb
93_Mb
94_Mb																							x
95_Mb																							x
96_Mb																							x
97_Mb
98_Mb
99_Mb
100_Mb
101_Mb
102_Mb
103_Mb
104_Mb
105_Mb
106_Mb
107_Mb																																		x
108_Mb																																		x
109_Mb																									x									x
110_Mb																																		x
111_Mb																																		x
[truncated: 2 more columns]

## Sheet: CHR_3
	Abondance	Angus	Arabic_zebu	Aubrac	Baladi	Baoule	Biskra	Borgou	Brahman	Bretonne_Black_Pied	Casta_Navarra	Charolais__France_	Charolais__United_Kingdom_	Chélifienne	Cheurfa	Corse	Creole_from_Guadeloupe	French_Brown_Swiss	French_Red_Pied_Lowland	Gascon	Greek	Guelmoise	Hereford	Holstein	Jersey__FR_	Kuri	Lagune	Limousin	Maine	Mallorquina	Maraichine__Parthenaise_	Maremmana	Marismeña	Menorquina	Montbeliarde	N_Dama__BF_SW_	Negra_Andaluza	Normande	Oulmès_Zaer	Raço_di_Biou	Salers	Santa_Gertrudis	Senepol	Somba	Tarine	Tidili	Vosgienne	Zebu_Bororo	Zebu_from_Madagascar
0_Mb
1_Mb
2_Mb
3_Mb
4_Mb
5_Mb
6_Mb
7_Mb
8_Mb
9_Mb
10_Mb
11_Mb
12_Mb
13_Mb
14_Mb
15_Mb
16_Mb
17_Mb
18_Mb
19_Mb
20_Mb
21_Mb
22_Mb
23_Mb
24_Mb
25_Mb
26_Mb
27_Mb
28_Mb
29_Mb
30_Mb
31_Mb
32_Mb
33_Mb
34_Mb
35_Mb
36_Mb
37_Mb
38_Mb
39_Mb
40_Mb
41_Mb																									x
42_Mb																									x
43_Mb																									x
44_Mb																									x
45_Mb
46_Mb
47_Mb
48_Mb
49_Mb		x
50_Mb		x
51_Mb		x
52_Mb		x
53_Mb		x
54_Mb		x
55_Mb		x
56_Mb
57_Mb
58_Mb
59_Mb
60_Mb
61_Mb
62_Mb
63_Mb
64_Mb
65_Mb
66_Mb
67_Mb
68_Mb
69_Mb
70_Mb
71_Mb
72_Mb
73_Mb
74_Mb
75_Mb
76_Mb
77_Mb
78_Mb
79_Mb
80_Mb																																										x
81_Mb
82_Mb
83_Mb
84_Mb
85_Mb
86_Mb																																					x
87_Mb																																					x
88_Mb																																					x
89_Mb																																					x
90_Mb																																					x
91_Mb																																					x
92_Mb
93_Mb																																					x
94_Mb
95_Mb																																					x
96_Mb																																					x
97_Mb																																					x
98_Mb																																					x
99_Mb																																					x
100_Mb																																					x
101_Mb																																					x
102_Mb
103_Mb
104_Mb
105_Mb
106_Mb
107_Mb
108_Mb
109_Mb
110_Mb
111_Mb
112_Mb
113_Mb
114_Mb																														x
115_Mb																														x
[truncated: 2 more columns]

## Sheet: CHR_4
	Abondance	Angus	Arabic_zebu	Aubrac	Baladi	Baoule	Biskra	Borgou	Brahman	Bretonne_Black_Pied	Casta_Navarra	Charolais__France_	Charolais__United_Kingdom_	Chélifienne	Cheurfa	Corse	Creole_from_Guadeloupe	French_Brown_Swiss	French_Red_Pied_Lowland	Gascon	Greek	Guelmoise	Hereford	Holstein	Jersey__FR_	Kuri	Lagune	Limousin	Maine	Mallorquina	Maraichine__Parthenaise_	Maremmana	Marismeña	Menorquina	Montbeliarde	N_Dama__BF_SW_	Negra_Andaluza	Normande	Oulmès_Zaer	Raço_di_Biou	Salers	Santa_Gertrudis	Senepol	Somba	Tarine	Tidili	Vosgienne	Zebu_Bororo	Zebu_from_Madagascar
0_Mb
1_Mb
2_Mb
3_Mb
4_Mb
5_Mb
6_Mb
7_Mb
8_Mb
9_Mb																									x
10_Mb																									x
11_Mb
12_Mb
13_Mb
14_Mb
15_Mb
16_Mb
17_Mb
18_Mb
19_Mb
20_Mb
21_Mb
22_Mb
23_Mb
24_Mb
25_Mb
26_Mb
27_Mb
28_Mb
29_Mb
30_Mb
31_Mb
32_Mb
33_Mb
34_Mb
35_Mb
36_Mb
37_Mb
38_Mb
39_Mb
40_Mb
41_Mb
42_Mb
43_Mb
44_Mb
45_Mb
46_Mb
47_Mb
48_Mb
49_Mb
50_Mb
51_Mb
52_Mb
53_Mb
54_Mb
55_Mb
56_Mb
57_Mb
58_Mb
59_Mb
60_Mb
61_Mb
62_Mb
63_Mb
64_Mb
65_Mb
66_Mb
67_Mb
68_Mb
69_Mb
70_Mb
71_Mb
72_Mb
73_Mb
74_Mb
75_Mb
76_Mb
77_Mb
78_Mb
79_Mb
80_Mb
81_Mb
82_Mb
83_Mb
84_Mb
85_Mb
86_Mb
87_Mb
88_Mb
89_Mb
90_Mb
91_Mb
92_Mb
93_Mb
94_Mb
95_Mb
96_Mb
97_Mb
98_Mb
99_Mb
100_Mb
101_Mb
102_Mb
103_Mb
104_Mb
105_Mb
106_Mb
107_Mb
108_Mb
109_Mb
110_Mb
111_Mb
112_Mb
113_Mb
114_Mb																														x
115_Mb																														x
116_Mb																														x
117_Mb																														x
118_Mb																														x
[truncated: 2 more columns]

## Sheet: CHR_5
	Abondance	Angus	Arabic_zebu	Aubrac	Baladi	Baoule	Biskra	Borgou	Brahman	Bretonne_Black_Pied	Casta_Navarra	Charolais__France_	Charolais__United_Kingdom_	Chélifienne	Cheurfa	Corse	Creole_from_Guadeloupe	French_Brown_Swiss	French_Red_Pied_Lowland	Gascon	Greek	Guelmoise	Hereford	Holstein	Jersey__FR_	Kuri	Lagune	Limousin	Maine	Mallorquina	Maraichine__Parthenaise_	Maremmana	Marismeña	Menorquina	Montbeliarde	N_Dama__BF_SW_	Negra_Andaluza	Normande	Oulmès_Zaer	Raço_di_Biou	Salers	Santa_Gertrudis	Senepol	Somba	Tarine	Tidili	Vosgienne	Zebu_Bororo	Zebu_from_Madagascar
0_Mb
1_Mb
2_Mb
3_Mb
4_Mb
5_Mb																														x
6_Mb
7_Mb
8_Mb
9_Mb
10_Mb
11_Mb
12_Mb
13_Mb
14_Mb																																									x
15_Mb																																									x
16_Mb																																									x
17_Mb																																									x
18_Mb
19_Mb																																									x
20_Mb
21_Mb																																									x
22_Mb
23_Mb
24_Mb
25_Mb
26_Mb
27_Mb
28_Mb
29_Mb
30_Mb
31_Mb
32_Mb
33_Mb
34_Mb
35_Mb
36_Mb
37_Mb
38_Mb
39_Mb
40_Mb
41_Mb
42_Mb
43_Mb
44_Mb
45_Mb
46_Mb
47_Mb
48_Mb
49_Mb
50_Mb
51_Mb
52_Mb
53_Mb
54_Mb
55_Mb																													x
56_Mb																													x
57_Mb																													x
58_Mb																													x
59_Mb																													x
60_Mb																													x
61_Mb
62_Mb
63_Mb
64_Mb
65_Mb
66_Mb
67_Mb
68_Mb
69_Mb
70_Mb
71_Mb
72_Mb
73_Mb
74_Mb
75_Mb
76_Mb
77_Mb
78_Mb
79_Mb
80_Mb
81_Mb
82_Mb
83_Mb
84_Mb
85_Mb
86_Mb
87_Mb
88_Mb
89_Mb
90_Mb
91_Mb
92_Mb
93_Mb
94_Mb																																						x
95_Mb																																						x
96_Mb
97_Mb
98_Mb
99_Mb
100_Mb
101_Mb
102_Mb
103_Mb
104_Mb
105_Mb
106_Mb
107_Mb
108_Mb
109_Mb
110_Mb
111_Mb
112_Mb
113_Mb
114_Mb																																						x
115_Mb																																						x
[truncated: 2 more columns]

## Sheet: CHR_6
	Abondance	Angus	Arabic_zebu	Aubrac	Baladi	Baoule	Biskra	Borgou	Brahman	Bretonne_Black_Pied	Casta_Navarra	Charolais__France_	Charolais__United_Kingdom_	Chélifienne	Cheurfa	Corse	Creole_from_Guadeloupe	French_Brown_Swiss	French_Red_Pied_Lowland	Gascon	Greek	Guelmoise	Hereford	Holstein	Jersey__FR_	Kuri	Lagune	Limousin	Maine	Mallorquina	Maraichine__Parthenaise_	Maremmana	Marismeña	Menorquina	Montbeliarde	N_Dama__BF_SW_	Negra_Andaluza	Normande	Oulmès_Zaer	Raço_di_Biou	Salers	Santa_Gertrudis	Senepol	Somba	Tarine	Tidili	Vosgienne	Zebu_Bororo	Zebu_from_Madagascar
0_Mb
1_Mb
2_Mb
3_Mb
4_Mb
5_Mb
6_Mb
7_Mb
8_Mb
9_Mb
10_Mb
11_Mb
12_Mb
13_Mb
14_Mb
15_Mb
16_Mb
17_Mb
18_Mb
19_Mb
20_Mb
21_Mb
22_Mb
23_Mb
24_Mb
25_Mb
26_Mb
27_Mb
28_Mb
29_Mb
30_Mb
31_Mb
32_Mb
33_Mb
34_Mb
35_Mb
36_Mb																		x
37_Mb																		x
38_Mb																		x
39_Mb									x									x
40_Mb									x									x
41_Mb																		x
42_Mb																		x
43_Mb
44_Mb
45_Mb
46_Mb
47_Mb
48_Mb
49_Mb
50_Mb
51_Mb
52_Mb
53_Mb
54_Mb
55_Mb
56_Mb
57_Mb
58_Mb
59_Mb
60_Mb
61_Mb
62_Mb
63_Mb
64_Mb																													x
65_Mb																													x									x
66_Mb																													x									x
67_Mb																													x
68_Mb																													x									x
69_Mb																							x															x
70_Mb																							x															x
71_Mb																							x						x									x
72_Mb																																						x
73_Mb																													x
74_Mb																													x
75_Mb
76_Mb
77_Mb
78_Mb
79_Mb
80_Mb																		x
81_Mb																		x
82_Mb																		x
83_Mb
84_Mb
85_Mb
86_Mb
87_Mb
88_Mb																		x
89_Mb																		x
90_Mb
91_Mb
92_Mb
93_Mb
94_Mb
95_Mb
96_Mb
97_Mb
98_Mb
99_Mb
100_Mb
101_Mb
102_Mb
103_Mb
104_Mb																									x
[truncated: 2 more columns]

## Sheet: CHR_7
	Abondance	Angus	Arabic_zebu	Aubrac	Baladi	Baoule	Biskra	Borgou	Brahman	Bretonne_Black_Pied	Casta_Navarra	Charolais__France_	Charolais__United_Kingdom_	Chélifienne	Cheurfa	Corse	Creole_from_Guadeloupe	French_Brown_Swiss	French_Red_Pied_Lowland	Gascon	Greek	Guelmoise	Hereford	Holstein	Jersey__FR_	Kuri	Lagune	Limousin	Maine	Mallorquina	Maraichine__Parthenaise_	Maremmana	Marismeña	Menorquina	Montbeliarde	N_Dama__BF_SW_	Negra_Andaluza	Normande	Oulmès_Zaer	Raço_di_Biou	Salers	Santa_Gertrudis	Senepol	Somba	Tarine	Tidili	Vosgienne	Zebu_Bororo	Zebu_from_Madagascar
0_Mb
1_Mb
2_Mb
3_Mb
4_Mb
5_Mb
6_Mb
7_Mb
8_Mb
9_Mb
10_Mb
11_Mb
12_Mb
13_Mb
14_Mb
15_Mb
16_Mb
17_Mb
18_Mb
19_Mb
20_Mb
21_Mb
22_Mb
23_Mb
24_Mb
25_Mb
26_Mb
27_Mb
28_Mb
29_Mb
30_Mb
31_Mb
32_Mb
33_Mb
34_Mb
35_Mb
36_Mb
37_Mb
38_Mb																																										x
39_Mb
40_Mb
41_Mb																									x
42_Mb																									x
43_Mb																									x
44_Mb																									x
45_Mb																									x
46_Mb																									x
47_Mb																									x
48_Mb
49_Mb
50_Mb
51_Mb
52_Mb
53_Mb
54_Mb
55_Mb
56_Mb
57_Mb
58_Mb
59_Mb
60_Mb
61_Mb
62_Mb																																										x
63_Mb																																											x
64_Mb																																										x	x
65_Mb																																										x	x
66_Mb
67_Mb																																										x
[truncated: 2 more columns]

## Sheet: CHR_8
	Abondance	Angus	Arabic_zebu	Aubrac	Baladi	Baoule	Biskra	Borgou	Brahman	Bretonne_Black_Pied	Casta_Navarra	Charolais__France_	Charolais__United_Kingdom_	Chélifienne	Cheurfa	Corse	Creole_from_Guadeloupe	French_Brown_Swiss	French_Red_Pied_Lowland	Gascon	Greek	Guelmoise	Hereford	Holstein	Jersey__FR_	Kuri	Lagune	Limousin	Maine	Mallorquina	Maraichine__Parthenaise_	Maremmana	Marismeña	Menorquina	Montbeliarde	N_Dama__BF_SW_	Negra_Andaluza	Normande	Oulmès_Zaer	Raço_di_Biou	Salers	Santa_Gertrudis	Senepol	Somba	Tarine	Tidili	Vosgienne	Zebu_Bororo	Zebu_from_Madagascar
0_Mb
1_Mb
2_Mb
3_Mb
4_Mb
5_Mb
6_Mb
7_Mb
8_Mb
9_Mb
10_Mb
11_Mb
12_Mb
13_Mb
14_Mb
15_Mb
16_Mb
17_Mb
18_Mb
19_Mb
20_Mb
21_Mb
22_Mb
23_Mb
24_Mb
25_Mb
26_Mb
27_Mb
28_Mb
29_Mb
30_Mb
31_Mb
32_Mb
33_Mb
34_Mb
35_Mb
36_Mb
37_Mb
38_Mb
39_Mb
40_Mb
41_Mb
42_Mb
43_Mb
44_Mb
45_Mb
46_Mb
47_Mb
48_Mb
49_Mb
50_Mb
51_Mb
52_Mb
53_Mb
54_Mb
55_Mb
56_Mb
57_Mb
58_Mb
59_Mb																													x
60_Mb																													x
61_Mb																													x
62_Mb
63_Mb																													x
64_Mb																													x
65_Mb
66_Mb
67_Mb
68_Mb
69_Mb
70_Mb
71_Mb
72_Mb
73_Mb
74_Mb
75_Mb
76_Mb
77_Mb		x
78_Mb		x
79_Mb		x
80_Mb
81_Mb
82_Mb
83_Mb
84_Mb
85_Mb
86_Mb
87_Mb
88_Mb		x
89_Mb		x
90_Mb		x
91_Mb		x
92_Mb		x
93_Mb		x																																x
94_Mb		x																																x
95_Mb		x																																x
96_Mb		x																																x
[truncated: 2 more columns]

## Sheet: CHR_9
	Abondance	Angus	Arabic_zebu	Aubrac	Baladi	Baoule	Biskra	Borgou	Brahman	Bretonne_Black_Pied	Casta_Navarra	Charolais__France_	Charolais__United_Kingdom_	Chélifienne	Cheurfa	Corse	Creole_from_Guadeloupe	French_Brown_Swiss	French_Red_Pied_Lowland	Gascon	Greek	Guelmoise	Hereford	Holstein	Jersey__FR_	Kuri	Lagune	Limousin	Maine	Mallorquina	Maraichine__Parthenaise_	Maremmana	Marismeña	Menorquina	Montbeliarde	N_Dama__BF_SW_	Negra_Andaluza	Normande	Oulmès_Zaer	Raço_di_Biou	Salers	Santa_Gertrudis	Senepol	Somba	Tarine	Tidili	Vosgienne	Zebu_Bororo	Zebu_from_Madagascar
0_Mb
1_Mb
2_Mb
3_Mb																													x
4_Mb																													x
5_Mb																													x
6_Mb																													x
7_Mb																													x
8_Mb
9_Mb
10_Mb
11_Mb
12_Mb
13_Mb
14_Mb
15_Mb
16_Mb
17_Mb
18_Mb
19_Mb
20_Mb
21_Mb
22_Mb
23_Mb
24_Mb
25_Mb
26_Mb
27_Mb
28_Mb
29_Mb
30_Mb
31_Mb
32_Mb
33_Mb
34_Mb
35_Mb
36_Mb
37_Mb
38_Mb
39_Mb
40_Mb
41_Mb
42_Mb
43_Mb
44_Mb
45_Mb
46_Mb
47_Mb
48_Mb
49_Mb
50_Mb
51_Mb
52_Mb
53_Mb
54_Mb
55_Mb
56_Mb
57_Mb
58_Mb
59_Mb
60_Mb
61_Mb
62_Mb
63_Mb
64_Mb
65_Mb
66_Mb
67_Mb
68_Mb
69_Mb
70_Mb
71_Mb
72_Mb
73_Mb
74_Mb
75_Mb
76_Mb
77_Mb
78_Mb
79_Mb
80_Mb
81_Mb
82_Mb
83_Mb
84_Mb
85_Mb																																								x
86_Mb																																								x
87_Mb
88_Mb																																								x
89_Mb																																								x
[truncated: 2 more columns]

## Sheet: CHR_10
	Abondance	Angus	Arabic_zebu	Aubrac	Baladi	Baoule	Biskra	Borgou	Brahman	Bretonne_Black_Pied	Casta_Navarra	Charolais__France_	Charolais__United_Kingdom_	Chélifienne	Cheurfa	Corse	Creole_from_Guadeloupe	French_Brown_Swiss	French_Red_Pied_Lowland	Gascon	Greek	Guelmoise	Hereford	Holstein	Jersey__FR_	Kuri	Lagune	Limousin	Maine	Mallorquina	Maraichine__Parthenaise_	Maremmana	Marismeña	Menorquina	Montbeliarde	N_Dama__BF_SW_	Negra_Andaluza	Normande	Oulmès_Zaer	Raço_di_Biou	Salers	Santa_Gertrudis	Senepol	Somba	Tarine	Tidili	Vosgienne	Zebu_Bororo	Zebu_from_Madagascar
0_Mb
1_Mb
2_Mb
3_Mb
4_Mb
5_Mb
6_Mb
7_Mb
8_Mb
9_Mb
10_Mb
11_Mb
12_Mb
13_Mb
14_Mb
15_Mb
16_Mb
17_Mb
18_Mb
19_Mb
20_Mb
21_Mb
22_Mb
23_Mb
24_Mb
25_Mb
26_Mb
27_Mb
28_Mb
29_Mb
30_Mb
31_Mb
32_Mb
33_Mb
34_Mb
35_Mb
36_Mb
37_Mb
38_Mb
39_Mb
40_Mb
41_Mb
42_Mb
43_Mb
44_Mb
45_Mb
46_Mb
47_Mb
48_Mb
49_Mb
50_Mb
51_Mb
52_Mb
53_Mb
54_Mb
55_Mb
56_Mb
57_Mb
58_Mb
59_Mb																				x
60_Mb																				x
[truncated: 2 more columns]

[truncated: 19 more sheets: CHR_11, CHR_12, CHR_13, CHR_14, CHR_15, CHR_16, CHR_17, CHR_18, CHR_19, CHR_20, CHR_21, CHR_22, CHR_23, CHR_24, CHR_25, CHR_26, CHR_27, CHR_28, CHR_29]
