# Supplementary material for: A publicly available repository of ROH islands reveals signatures of selection in different livestock and pet species
Source: Genet Sel Evol. 2021 Jan 4;53:2. doi: 10.1186/s12711-020-00599-7 (PMC7784028; doi:10.1186/s12711-020-00599-7)
Supplement: Supplementary file 5 — Additional file 5: Table S5. ROH island regions (bins of one Mb) for the studied dog populations: overview for all chromosomes. Within each cell, the genomic region(s) with an ROH island are given (in Mb). [file 12711_2020_599_MOESM5_ESM.xlsx]

## Sheet: Sheet1
population/Chromosome	CHR1	CHR2	CHR3	CHR4	CHR5	CHR6	CHR7	CHR8	CHR9	CHR10	CHR11	CHR12	CHR13	CHR14	CHR15	CHR16	CHR17	CHR18	CHR19	CHR20	CHR21	CHR22	CHR23	CHR24	CHR25	CHR26	CHR27	CHR28	CHR29	CHR30	CHR31	CHR32	CHR33	CHR34	CHR35	CHR36	CHR37	CHR38
Australian_Shepherd	75-75						1-14		4-5					3-3
Basenji		1-2	3-3	2-3	2-2		1-3						1-4		5-6	3-3	2-3				2-5	1-7		2-8							3-4
Basset_Hound			14-52					0-7										2-5				2-2			3-26
Beagle					0-4 ; 63-64		41-41		1-2	7-8		33-36							1-4			2-6		23-24
Bernese_Mountain	31-119	72-75			34-86	4-4		2-2		0-8																12-13			15-21	25-26
Bichon_Frise	71-72			1-2			41-41	1-1					7-10							29-35		3-3
Border_Collie							29-32		1-2							8-8	42-42		1-2		24-25	2-2	22-33											10-19
Boston_Terrier					30-35								50-50											22-23		5-10						3-5
Boxer	24-114	48-58	50-64		75-83	61-74			42-53	22-65	68-69	49-50	56-57	14-17	34-41			49-51		25-28				22-24		0-8			7-15							24-24
Cairn_Terrier			80-81							2-33			8-9					21-21								17-27				1-2					7-7
Cavalier_King	4-39	1-14	83-85	67-68		43-61	41-67	68-70			31-38	34-35										2-2			46-46				28-30		8-12				7-13			6-6
Cocker_Spaniel			61-62	53-63							44-47	33-35			23-23						38-39			39-39
Dachshund			41-41				41-41		1-16	8-8		33-35						11-12							3-3
Doberman_Pinscher		60-66	0-3 ; 55-75												31-38		43-44								44-44	4-11					0-6
English_Setter	55-80	65-73		33-49		28-29			23-23	0-63	30-55		8-17	13-16	50-57		1-5 ; 55-56	3-9	4-5 ; 48-49	33-53	43-47	24-44			15-36	34-36	7-7			33-40							6-16	3-11
English_Springer	4-4 ; 69-69	43-43	61-62							7-9	22-23	35-40							1-2						2-3					1-2
French_Bulldog	35-36				28-80	38-39			5-5															15-16		4-9						5-6
German_Shepherd			55-68							7-8					3-10		8-13
Golden_Retriever	30-30 ; 101-101		60-60			1-7		2-2		7-8	26-26					5-31				47-54
Gordon_Setter			61-62	40-40						0-9			10-11	32-33	2-2			48-53		49-49			2-19															13-13
Great_Dane					45-62										26-35
Havanese				4-5									0-13				41-42					3-3
Irish_Wolfhound	77-78	15-21					64-70		5-6 ; 50-51	1-9			1-12	4-43			4-5	7-9	4-5			2-3		3-7	1-6	33-38		36-37	10-13	18-19
Jack_Russell	50-100		3-4				0-3			2-4		41-42				38-38			0-1			1-3			2-3									1-2
Labrador_Retriever	7-22							2-2			37-56		38-52		18-18									25-25	3-3			25-25
Lhasa_Apso							41-41			33-33							31-60					26-26
Maltese				75-75									8-11			28-34		3-4				2-2
Mastiff					63-63		77-79									19-23			25-25			2-2							30-31	23-23
Miniature_Pinscher			61-62																3-4			36-39
Miniature_Schnauzer	1-9						22-23						8-10 ; 53-53		17-17		1-2								28-29							5-5
Mix	2-22 ; 101-101			38-39			0-1				32-33		38-48	1-2	18-18	6-7						2-3		1-2	3-4			24-25		1-1			4-4
Newfoundland			74-74			32-34			27-27				3-3									0-2				32-32
Papillon						3-5			1-12			34-38				2-2			1-2	43-43														31-34
Pomeranian	87-103	11-11							2-12																6-6					1-2		4-4
Poodle			43-43			3-4					51-52		6-9		25-25	6-6						2-3
Pug	6-7 ; 56-89		86-86		13-21 ; 76-77	53-59	26-27	11-12 ; 70-74	46-48	59-59		28-34	33-34	11-26	46-49		1-22	5-7		39-54														16-18	8-8		9-9
Rottweiler	24-26						72-72			22-23		13-15	17-17		49-49					19-48		2-2											14-14			2-2
Saint_Bernard	87-87		57-58		30-45					26-30	69-69		13-15									2-2					22-24
Scottish_Terrier			1-2	13-57	17-17				10-11		69-70					58-58									3-4 ; 47-48									7-9
Shetland_Sheepdog					63-64							27-45			7-29								2-2				44-45			37-37						12-22
Shih_Tzu	56-56					0-43					23-27						10-10													11-32								6-6
Siberian_Husky	55-65				2-2													42-42
Tibetan_Spaniel	18-19		52-53							0-3	39-41					32-32				43-44			2-3							25-33
Toy_Poodle								1-1				33-33	3-10								3-3	2-3			7-8
Village_Dog																						2-2
Vizsla	92-93						56-56	44-45			0-22				23-37				30-32		7-7	2-2			4-8
West_Highland		46-47	6-6					2-2	1-1		32-33		8-9		24-25									23-24
Xoloitzcuintli											26-26		1-1			8-8						2-2	3-3		3-4
Yorkshire_Terrier		1-39	35-41			63-63												21-21					3-3	21-25	3-3									1-2
