# Supplementary material for: A publicly available repository of ROH islands reveals signatures of selection in different livestock and pet species
Source: Genet Sel Evol. 2021 Jan 4;53:2. doi: 10.1186/s12711-020-00599-7 (PMC7784028; doi:10.1186/s12711-020-00599-7)
Supplement: Supplementary file 6 — Additional file 6: Table S6. ROH island regions (bins of one Mb) for the studied dog populations: details per chromosome. Within the Excel file, there is one tab for each chromosome with ROH island details per population. Cells are marked with an ‘x’ if an ROH island appeared in the specific region. [file 12711_2020_599_MOESM6_ESM.xlsx]

## Sheet: CHR_1
	Australian_Shepherd	Basenji	Basset_Hound	Beagle	Bernese_Mountain	Bichon_Frise	Border_Collie	Boston_Terrier	Boxer	Cairn_Terrier	Cavalier_King	Cocker_Spaniel	Dachshund	Doberman_Pinscher	English_Setter	English_Springer	French_Bulldog	German_Shepherd	Golden_Retriever	Gordon_Setter	Great_Dane	Havanese	Irish_Wolfhound	Jack_Russell	Labrador_Retriever	Lhasa_Apso	Maltese	Mastiff	Miniature_Pinscher	Miniature_Schnauzer	Mix	Newfoundland	Papillon	Pomeranian	Poodle	Pug	Rottweiler	Saint_Bernard	Scottish_Terrier	Shetland_Sheepdog	Shih_Tzu	Siberian_Husky	Tibetan_Spaniel	Toy_Poodle	Village_Dog	Vizsla	West_Highland	Xoloitzcuintli	Yorkshire_Terrier
0_Mb
1_Mb																														x
2_Mb																															x
3_Mb																															x
4_Mb											x					x
5_Mb											x
6_Mb											x																									x
7_Mb																									x											x
8_Mb
9_Mb																									x					x
10_Mb
11_Mb
12_Mb
13_Mb
14_Mb
15_Mb
16_Mb																									x
17_Mb
18_Mb																															x												x
19_Mb																																											x
20_Mb
21_Mb
22_Mb																									x						x
23_Mb
24_Mb									x																												x
25_Mb																																					x
26_Mb																																					x
27_Mb
28_Mb
29_Mb
30_Mb																			x
31_Mb					x
32_Mb					x
33_Mb											x
34_Mb											x
35_Mb					x						x						x
36_Mb					x												x
37_Mb					x						x
38_Mb					x						x
39_Mb					x						x
40_Mb					x
41_Mb
42_Mb
43_Mb
44_Mb
45_Mb
46_Mb
47_Mb
48_Mb
49_Mb
50_Mb																								x
51_Mb
52_Mb
53_Mb
54_Mb
55_Mb															x									x																		x
56_Mb									x																											x					x	x
57_Mb									x
58_Mb									x
59_Mb									x
60_Mb									x
61_Mb									x
62_Mb									x
63_Mb
64_Mb									x																																	x
65_Mb																																										x
66_Mb
67_Mb
68_Mb					x
69_Mb					x											x
70_Mb					x
71_Mb						x									x
72_Mb						x									x
73_Mb															x
74_Mb															x
75_Mb	x														x
76_Mb															x
77_Mb															x								x
78_Mb																							x
79_Mb															x
80_Mb															x
81_Mb
82_Mb
83_Mb
84_Mb
85_Mb
86_Mb									x
87_Mb									x																									x				x
88_Mb																																				x
89_Mb					x				x																											x
90_Mb					x				x
91_Mb									x															x
92_Mb																																														x
93_Mb																								x																						x
94_Mb																								x
95_Mb					x
96_Mb
97_Mb					x
98_Mb
99_Mb
100_Mb																								x										x
101_Mb																			x												x
102_Mb
103_Mb																																		x
104_Mb
105_Mb
106_Mb
107_Mb
108_Mb
109_Mb
110_Mb
111_Mb					x
112_Mb									x
113_Mb					x				x
114_Mb					x				x
115_Mb					x
116_Mb
117_Mb					x
118_Mb					x
119_Mb					x
[truncated: 1 more columns]

## Sheet: CHR_2
	Australian_Shepherd	Basenji	Basset_Hound	Beagle	Bernese_Mountain	Bichon_Frise	Border_Collie	Boston_Terrier	Boxer	Cairn_Terrier	Cavalier_King	Cocker_Spaniel	Dachshund	Doberman_Pinscher	English_Setter	English_Springer	French_Bulldog	German_Shepherd	Golden_Retriever	Gordon_Setter	Great_Dane	Havanese	Irish_Wolfhound	Jack_Russell	Labrador_Retriever	Lhasa_Apso	Maltese	Mastiff	Miniature_Pinscher	Miniature_Schnauzer	Mix	Newfoundland	Papillon	Pomeranian	Poodle	Pug	Rottweiler	Saint_Bernard	Scottish_Terrier	Shetland_Sheepdog	Shih_Tzu	Siberian_Husky	Tibetan_Spaniel	Toy_Poodle	Village_Dog	Vizsla	West_Highland	Xoloitzcuintli	Yorkshire_Terrier
0_Mb
1_Mb		x									x																																						x
2_Mb		x									x																																						x
3_Mb											x
4_Mb											x
5_Mb
6_Mb
7_Mb											x
8_Mb											x
9_Mb
10_Mb											x
11_Mb											x																							x
12_Mb											x
13_Mb											x
14_Mb											x
15_Mb																							x
16_Mb																							x
17_Mb																							x
18_Mb
19_Mb																							x
20_Mb																							x
21_Mb																							x
22_Mb
23_Mb
24_Mb
25_Mb
26_Mb
27_Mb
28_Mb
29_Mb
30_Mb
31_Mb
32_Mb
33_Mb
34_Mb
35_Mb																																																	x
36_Mb
37_Mb																																																	x
38_Mb																																																	x
39_Mb																																																	x
40_Mb
41_Mb
42_Mb
43_Mb																x
44_Mb
45_Mb
46_Mb																																															x
47_Mb																																															x
48_Mb									x
49_Mb									x
50_Mb									x
51_Mb
52_Mb									x
53_Mb									x
54_Mb									x
55_Mb									x
56_Mb									x
57_Mb									x
58_Mb									x
59_Mb
60_Mb														x
61_Mb														x
62_Mb
63_Mb
64_Mb														x
65_Mb														x	x
66_Mb														x	x
67_Mb															x
68_Mb															x
69_Mb															x
70_Mb
71_Mb															x
72_Mb					x										x
73_Mb					x										x
74_Mb
75_Mb					x
[truncated: 1 more columns]

## Sheet: CHR_3
	Australian_Shepherd	Basenji	Basset_Hound	Beagle	Bernese_Mountain	Bichon_Frise	Border_Collie	Boston_Terrier	Boxer	Cairn_Terrier	Cavalier_King	Cocker_Spaniel	Dachshund	Doberman_Pinscher	English_Setter	English_Springer	French_Bulldog	German_Shepherd	Golden_Retriever	Gordon_Setter	Great_Dane	Havanese	Irish_Wolfhound	Jack_Russell	Labrador_Retriever	Lhasa_Apso	Maltese	Mastiff	Miniature_Pinscher	Miniature_Schnauzer	Mix	Newfoundland	Papillon	Pomeranian	Poodle	Pug	Rottweiler	Saint_Bernard	Scottish_Terrier	Shetland_Sheepdog	Shih_Tzu	Siberian_Husky	Tibetan_Spaniel	Toy_Poodle	Village_Dog	Vizsla	West_Highland	Xoloitzcuintli	Yorkshire_Terrier
0_Mb														x
1_Mb														x																									x
2_Mb														x																									x
3_Mb		x												x										x
4_Mb																								x
5_Mb
6_Mb																																															x
7_Mb
8_Mb
9_Mb
10_Mb
11_Mb
12_Mb
13_Mb
14_Mb			x
15_Mb			x
16_Mb
17_Mb
18_Mb
19_Mb
20_Mb
21_Mb
22_Mb
23_Mb
24_Mb
25_Mb
26_Mb
27_Mb
28_Mb
29_Mb
30_Mb
31_Mb
32_Mb
33_Mb
34_Mb
35_Mb																																																	x
36_Mb																																																	x
37_Mb
38_Mb																																																	x
39_Mb																																																	x
40_Mb
41_Mb													x																																				x
42_Mb
43_Mb																																			x
44_Mb
45_Mb
46_Mb
47_Mb
48_Mb
49_Mb
50_Mb			x						x
51_Mb
52_Mb			x																																								x
53_Mb																																											x
54_Mb
55_Mb														x				x
56_Mb														x
57_Mb														x																								x
58_Mb														x																								x
59_Mb														x
60_Mb														x					x
61_Mb												x		x		x				x									x
62_Mb												x		x		x				x									x
63_Mb														x
64_Mb									x					x				x
65_Mb														x
66_Mb														x				x
67_Mb														x				x
68_Mb																		x
69_Mb
70_Mb
71_Mb
72_Mb
73_Mb
74_Mb																																x
75_Mb														x
76_Mb
77_Mb
78_Mb
79_Mb
80_Mb										x
81_Mb										x
82_Mb
83_Mb											x
84_Mb											x
85_Mb											x
86_Mb																																				x
[truncated: 1 more columns]

## Sheet: CHR_4
	Australian_Shepherd	Basenji	Basset_Hound	Beagle	Bernese_Mountain	Bichon_Frise	Border_Collie	Boston_Terrier	Boxer	Cairn_Terrier	Cavalier_King	Cocker_Spaniel	Dachshund	Doberman_Pinscher	English_Setter	English_Springer	French_Bulldog	German_Shepherd	Golden_Retriever	Gordon_Setter	Great_Dane	Havanese	Irish_Wolfhound	Jack_Russell	Labrador_Retriever	Lhasa_Apso	Maltese	Mastiff	Miniature_Pinscher	Miniature_Schnauzer	Mix	Newfoundland	Papillon	Pomeranian	Poodle	Pug	Rottweiler	Saint_Bernard	Scottish_Terrier	Shetland_Sheepdog	Shih_Tzu	Siberian_Husky	Tibetan_Spaniel	Toy_Poodle	Village_Dog	Vizsla	West_Highland	Xoloitzcuintli	Yorkshire_Terrier
0_Mb
1_Mb						x
2_Mb		x				x
3_Mb		x
4_Mb																						x
5_Mb																						x
6_Mb
7_Mb
8_Mb
9_Mb
10_Mb
11_Mb
12_Mb
13_Mb																																							x
14_Mb																																							x
15_Mb
16_Mb																																							x
17_Mb																																							x
18_Mb																																							x
19_Mb																																							x
20_Mb																																							x
21_Mb																																							x
22_Mb																																							x
23_Mb																																							x
24_Mb																																							x
25_Mb																																							x
26_Mb																																							x
27_Mb
28_Mb																																							x
29_Mb																																							x
30_Mb
31_Mb
32_Mb
33_Mb															x
34_Mb															x
35_Mb
36_Mb															x
37_Mb															x
38_Mb															x																x
39_Mb															x																x								x
40_Mb															x					x
41_Mb
42_Mb															x
43_Mb															x
44_Mb															x																								x
45_Mb															x																								x
46_Mb															x																								x
47_Mb															x																								x
48_Mb															x																								x
49_Mb															x																								x
50_Mb																																							x
51_Mb																																							x
52_Mb																																							x
53_Mb												x																											x
54_Mb												x																											x
55_Mb												x
56_Mb												x																											x
57_Mb												x																											x
58_Mb												x
59_Mb												x
60_Mb												x
61_Mb
62_Mb												x
63_Mb												x
64_Mb
65_Mb
66_Mb
67_Mb											x
68_Mb											x
69_Mb
70_Mb
71_Mb
72_Mb
73_Mb
74_Mb
75_Mb																											x
[truncated: 1 more columns]

## Sheet: CHR_5
	Australian_Shepherd	Basenji	Basset_Hound	Beagle	Bernese_Mountain	Bichon_Frise	Border_Collie	Boston_Terrier	Boxer	Cairn_Terrier	Cavalier_King	Cocker_Spaniel	Dachshund	Doberman_Pinscher	English_Setter	English_Springer	French_Bulldog	German_Shepherd	Golden_Retriever	Gordon_Setter	Great_Dane	Havanese	Irish_Wolfhound	Jack_Russell	Labrador_Retriever	Lhasa_Apso	Maltese	Mastiff	Miniature_Pinscher	Miniature_Schnauzer	Mix	Newfoundland	Papillon	Pomeranian	Poodle	Pug	Rottweiler	Saint_Bernard	Scottish_Terrier	Shetland_Sheepdog	Shih_Tzu	Siberian_Husky	Tibetan_Spaniel	Toy_Poodle	Village_Dog	Vizsla	West_Highland	Xoloitzcuintli	Yorkshire_Terrier
0_Mb				x
1_Mb				x
2_Mb		x																																								x
3_Mb
4_Mb				x
5_Mb
6_Mb
7_Mb
8_Mb
9_Mb
10_Mb
11_Mb
12_Mb
13_Mb																																				x
14_Mb																																				x
15_Mb
16_Mb
17_Mb																																							x
18_Mb
19_Mb
20_Mb																																				x
21_Mb																																				x
22_Mb
23_Mb
24_Mb
25_Mb
26_Mb
27_Mb
28_Mb																	x
29_Mb																	x
30_Mb								x									x																					x
31_Mb								x																														x
32_Mb								x									x																					x
33_Mb								x									x
34_Mb					x			x									x
35_Mb					x			x									x
36_Mb
37_Mb
38_Mb
39_Mb					x
40_Mb					x
41_Mb					x
42_Mb					x
43_Mb					x
44_Mb					x
45_Mb																	x				x																	x
46_Mb					x
47_Mb					x
48_Mb					x
49_Mb					x
50_Mb					x
51_Mb
52_Mb					x
53_Mb					x
54_Mb					x
55_Mb
56_Mb
57_Mb
58_Mb
59_Mb
60_Mb
61_Mb
62_Mb																					x
63_Mb				x																								x												x
64_Mb				x																																				x
65_Mb
66_Mb
67_Mb					x
68_Mb
69_Mb					x
70_Mb					x
71_Mb
72_Mb
73_Mb
74_Mb
75_Mb									x
76_Mb									x																											x
77_Mb																																				x
78_Mb
79_Mb
80_Mb																	x
81_Mb
82_Mb									x
83_Mb									x
84_Mb
85_Mb
86_Mb					x
[truncated: 1 more columns]

## Sheet: CHR_6
	Australian_Shepherd	Basenji	Basset_Hound	Beagle	Bernese_Mountain	Bichon_Frise	Border_Collie	Boston_Terrier	Boxer	Cairn_Terrier	Cavalier_King	Cocker_Spaniel	Dachshund	Doberman_Pinscher	English_Setter	English_Springer	French_Bulldog	German_Shepherd	Golden_Retriever	Gordon_Setter	Great_Dane	Havanese	Irish_Wolfhound	Jack_Russell	Labrador_Retriever	Lhasa_Apso	Maltese	Mastiff	Miniature_Pinscher	Miniature_Schnauzer	Mix	Newfoundland	Papillon	Pomeranian	Poodle	Pug	Rottweiler	Saint_Bernard	Scottish_Terrier	Shetland_Sheepdog	Shih_Tzu	Siberian_Husky	Tibetan_Spaniel	Toy_Poodle	Village_Dog	Vizsla	West_Highland	Xoloitzcuintli	Yorkshire_Terrier
0_Mb																																									x
1_Mb																			x																						x
2_Mb																			x																						x
3_Mb																			x														x		x						x
4_Mb					x														x														x		x
5_Mb																																	x
6_Mb																			x
7_Mb																			x
8_Mb
9_Mb
10_Mb
11_Mb
12_Mb
13_Mb
14_Mb
15_Mb
16_Mb
17_Mb
18_Mb
19_Mb
20_Mb
21_Mb
22_Mb
23_Mb
24_Mb
25_Mb
26_Mb
27_Mb
28_Mb															x
29_Mb															x
30_Mb
31_Mb
32_Mb																																x
33_Mb																																x
34_Mb																																x
35_Mb
36_Mb
37_Mb
38_Mb																	x
39_Mb																	x
40_Mb
41_Mb
42_Mb
43_Mb											x																														x
44_Mb
45_Mb											x
46_Mb											x
47_Mb											x
48_Mb											x
49_Mb											x
50_Mb
51_Mb											x
52_Mb											x
53_Mb											x																									x
54_Mb																																				x
55_Mb											x																									x
56_Mb
57_Mb																																				x
58_Mb																																				x
59_Mb																																				x
60_Mb											x
61_Mb									x		x
62_Mb									x
63_Mb									x																																								x
64_Mb									x
65_Mb									x
66_Mb
67_Mb
68_Mb
69_Mb
70_Mb
71_Mb
72_Mb									x
73_Mb
74_Mb									x
[truncated: 1 more columns]

## Sheet: CHR_7
	Australian_Shepherd	Basenji	Basset_Hound	Beagle	Bernese_Mountain	Bichon_Frise	Border_Collie	Boston_Terrier	Boxer	Cairn_Terrier	Cavalier_King	Cocker_Spaniel	Dachshund	Doberman_Pinscher	English_Setter	English_Springer	French_Bulldog	German_Shepherd	Golden_Retriever	Gordon_Setter	Great_Dane	Havanese	Irish_Wolfhound	Jack_Russell	Labrador_Retriever	Lhasa_Apso	Maltese	Mastiff	Miniature_Pinscher	Miniature_Schnauzer	Mix	Newfoundland	Papillon	Pomeranian	Poodle	Pug	Rottweiler	Saint_Bernard	Scottish_Terrier	Shetland_Sheepdog	Shih_Tzu	Siberian_Husky	Tibetan_Spaniel	Toy_Poodle	Village_Dog	Vizsla	West_Highland	Xoloitzcuintli	Yorkshire_Terrier
0_Mb																								x							x
1_Mb	x	x																						x							x
2_Mb
3_Mb		x																						x
4_Mb
5_Mb
6_Mb
7_Mb
8_Mb
9_Mb
10_Mb
11_Mb
12_Mb
13_Mb	x
14_Mb	x
15_Mb
16_Mb
17_Mb
18_Mb
19_Mb
20_Mb
21_Mb
22_Mb																														x
23_Mb																														x
24_Mb
25_Mb
26_Mb																																				x
27_Mb																																				x
28_Mb
29_Mb							x
30_Mb
31_Mb							x
32_Mb							x
33_Mb
34_Mb
35_Mb
36_Mb
37_Mb
38_Mb
39_Mb
40_Mb
41_Mb				x		x					x		x													x
42_Mb											x
43_Mb
44_Mb
45_Mb
46_Mb
47_Mb
48_Mb
49_Mb
50_Mb
51_Mb
52_Mb
53_Mb
54_Mb
55_Mb
56_Mb																																														x
57_Mb
58_Mb
59_Mb
60_Mb
61_Mb
62_Mb
63_Mb
64_Mb																							x
65_Mb																							x
66_Mb																							x
67_Mb											x
68_Mb																							x
69_Mb																							x
70_Mb																							x
71_Mb
72_Mb																																					x
73_Mb
74_Mb
75_Mb
76_Mb
77_Mb																												x
78_Mb																												x
79_Mb																												x
[truncated: 1 more columns]

## Sheet: CHR_8
	Australian_Shepherd	Basenji	Basset_Hound	Beagle	Bernese_Mountain	Bichon_Frise	Border_Collie	Boston_Terrier	Boxer	Cairn_Terrier	Cavalier_King	Cocker_Spaniel	Dachshund	Doberman_Pinscher	English_Setter	English_Springer	French_Bulldog	German_Shepherd	Golden_Retriever	Gordon_Setter	Great_Dane	Havanese	Irish_Wolfhound	Jack_Russell	Labrador_Retriever	Lhasa_Apso	Maltese	Mastiff	Miniature_Pinscher	Miniature_Schnauzer	Mix	Newfoundland	Papillon	Pomeranian	Poodle	Pug	Rottweiler	Saint_Bernard	Scottish_Terrier	Shetland_Sheepdog	Shih_Tzu	Siberian_Husky	Tibetan_Spaniel	Toy_Poodle	Village_Dog	Vizsla	West_Highland	Xoloitzcuintli	Yorkshire_Terrier
0_Mb			x
1_Mb			x			x																																						x
2_Mb					x														x						x																						x
3_Mb
4_Mb
5_Mb
6_Mb			x
7_Mb			x
8_Mb
9_Mb
10_Mb
11_Mb																																				x
12_Mb																																				x
13_Mb
14_Mb
15_Mb
16_Mb
17_Mb
18_Mb
19_Mb
20_Mb
21_Mb
22_Mb
23_Mb
24_Mb
25_Mb
26_Mb
27_Mb
28_Mb
29_Mb
30_Mb
31_Mb
32_Mb
33_Mb
34_Mb
35_Mb
36_Mb
37_Mb
38_Mb
39_Mb
40_Mb
41_Mb
42_Mb
43_Mb
44_Mb																																														x
45_Mb																																														x
46_Mb
47_Mb
48_Mb
49_Mb
50_Mb
51_Mb
52_Mb
53_Mb
54_Mb
55_Mb
56_Mb
57_Mb
58_Mb
59_Mb
60_Mb
61_Mb
62_Mb
63_Mb
64_Mb
65_Mb
66_Mb
67_Mb
68_Mb											x
69_Mb											x
70_Mb											x																									x
71_Mb																																				x
72_Mb																																				x
73_Mb																																				x
74_Mb																																				x
[truncated: 1 more columns]

## Sheet: CHR_9
	Australian_Shepherd	Basenji	Basset_Hound	Beagle	Bernese_Mountain	Bichon_Frise	Border_Collie	Boston_Terrier	Boxer	Cairn_Terrier	Cavalier_King	Cocker_Spaniel	Dachshund	Doberman_Pinscher	English_Setter	English_Springer	French_Bulldog	German_Shepherd	Golden_Retriever	Gordon_Setter	Great_Dane	Havanese	Irish_Wolfhound	Jack_Russell	Labrador_Retriever	Lhasa_Apso	Maltese	Mastiff	Miniature_Pinscher	Miniature_Schnauzer	Mix	Newfoundland	Papillon	Pomeranian	Poodle	Pug	Rottweiler	Saint_Bernard	Scottish_Terrier	Shetland_Sheepdog	Shih_Tzu	Siberian_Husky	Tibetan_Spaniel	Toy_Poodle	Village_Dog	Vizsla	West_Highland	Xoloitzcuintli	Yorkshire_Terrier
0_Mb
1_Mb				x			x						x																				x														x
2_Mb				x			x						x																				x	x
3_Mb													x
4_Mb	x
5_Mb	x																x						x
6_Mb																							x
7_Mb
8_Mb
9_Mb													x
10_Mb													x																					x					x
11_Mb													x																					x					x
12_Mb													x																				x	x
13_Mb													x
14_Mb													x
15_Mb													x
16_Mb													x
17_Mb
18_Mb
19_Mb
20_Mb
21_Mb
22_Mb
23_Mb															x
24_Mb
25_Mb
26_Mb
27_Mb																																x
28_Mb
29_Mb
30_Mb
31_Mb
32_Mb
33_Mb
34_Mb
35_Mb
36_Mb
37_Mb
38_Mb
39_Mb
40_Mb
41_Mb
42_Mb									x
43_Mb									x
44_Mb
45_Mb
46_Mb																																				x
47_Mb																																				x
48_Mb																																				x
49_Mb
50_Mb																							x
51_Mb																							x
52_Mb
53_Mb									x
[truncated: 1 more columns]

## Sheet: CHR_10
	Australian_Shepherd	Basenji	Basset_Hound	Beagle	Bernese_Mountain	Bichon_Frise	Border_Collie	Boston_Terrier	Boxer	Cairn_Terrier	Cavalier_King	Cocker_Spaniel	Dachshund	Doberman_Pinscher	English_Setter	English_Springer	French_Bulldog	German_Shepherd	Golden_Retriever	Gordon_Setter	Great_Dane	Havanese	Irish_Wolfhound	Jack_Russell	Labrador_Retriever	Lhasa_Apso	Maltese	Mastiff	Miniature_Pinscher	Miniature_Schnauzer	Mix	Newfoundland	Papillon	Pomeranian	Poodle	Pug	Rottweiler	Saint_Bernard	Scottish_Terrier	Shetland_Sheepdog	Shih_Tzu	Siberian_Husky	Tibetan_Spaniel	Toy_Poodle	Village_Dog	Vizsla	West_Highland	Xoloitzcuintli	Yorkshire_Terrier
0_Mb					x										x					x																							x
1_Mb					x										x					x			x																				x
2_Mb					x					x					x					x			x	x																			x
3_Mb					x										x					x			x	x																			x
4_Mb					x										x					x			x	x
5_Mb															x								x
6_Mb					x										x					x
7_Mb				x	x										x	x		x	x	x			x
8_Mb				x	x								x		x	x		x	x	x			x
9_Mb															x	x				x			x
10_Mb															x
11_Mb
12_Mb
13_Mb
14_Mb															x
15_Mb
16_Mb
17_Mb
18_Mb
19_Mb
20_Mb
21_Mb
22_Mb									x																												x
23_Mb									x																												x
24_Mb
25_Mb
26_Mb																																						x
27_Mb																																						x
28_Mb																																						x
29_Mb																																						x
30_Mb																																						x
31_Mb
32_Mb
33_Mb										x																x
34_Mb
35_Mb
36_Mb
37_Mb
38_Mb
39_Mb
40_Mb
41_Mb
42_Mb
43_Mb
44_Mb
45_Mb
46_Mb
47_Mb
48_Mb
49_Mb
50_Mb
51_Mb
52_Mb
53_Mb
54_Mb
55_Mb															x
56_Mb
57_Mb
58_Mb
59_Mb									x																											x
60_Mb															x
61_Mb									x						x
62_Mb									x						x
63_Mb															x
64_Mb									x
65_Mb									x
[truncated: 1 more columns]

[truncated: 28 more sheets: CHR_11, CHR_12, CHR_13, CHR_14, CHR_15, CHR_16, CHR_17, CHR_18, CHR_19, CHR_20, CHR_21, CHR_22, CHR_23, CHR_24, CHR_25, CHR_26, CHR_27, CHR_28, CHR_29, CHR_30 …]
