# Supplementary material for: A publicly available repository of ROH islands reveals signatures of selection in different livestock and pet species
Source: Genet Sel Evol. 2021 Jan 4;53:2. doi: 10.1186/s12711-020-00599-7 (PMC7784028; doi:10.1186/s12711-020-00599-7)
Supplement: Supplementary file 7 — Additional file 7: Table S7. ROH island regions (bins of one Mb) for the studied goat populations: overview for all chromosomes. Within each cell, the genomic region(s) with an ROH island are given (in Mb). [file 12711_2020_599_MOESM7_ESM.xlsx]

## Sheet: Sheet1
population/Chromosome	CHR1	CHR2	CHR3	CHR4	CHR5	CHR6	CHR7	CHR8	CHR9	CHR10	CHR11	CHR12	CHR13	CHR14	CHR15	CHR16	CHR17	CHR18	CHR19	CHR20	CHR21	CHR22	CHR23	CHR24	CHR25	CHR26	CHR27	CHR28	CHR29
Abergelle
Alpine
Angora
Ankara
Argentata
Aspromontana
Barbari			113-114							31-32		33-38				74-74	12-14 ; 64-70	38-39	60-62				16-16		6-6
Bari					16-19	82-82	50-60			21-21 ; 65-65			38-46																24-25
Barki
Bermeya
Bionda_dell'Adamello
Blanca_de_Rasquera															27-28				21-22	10-17	55-55
Boer			23-39			4-9	56-57	34-35				40-41	22-24				53-56					36-37		4-4
Bugituri											42-53							9-28
Burundi_goat
Cameroon_Goat
Caninde'	120-122		27-28	74-74	23-27	29-31 ; 76-84				34-52		35-36				11-12						33-34						8-10
Cashmere
Ciociara_Grigia
Corse
Creole
Dedza			75-78							34-36					30-37
Dera_Din_Panah				66-66															37-39
Di_Teramo
Diana				41-44	103-103		45-48					40-43	28-28
Fosses
Galla
Garganica
Girgentana					33-37		81-82	26-28				34-36		74-76			0-2	19-19						16-16
Guera
Gumez
Jattan										47-51			60-61
Jonica			67-70
Kachan			36-37			27-29				47-63															13-14				10-12
Kamori	50-50	89-95			11-12			32-45									67-69											15-17
Karamonja
Keffa
Kil
Kilis
Landin		46-46					45-47													41-61
Landrance_Goat								63-64
Local_Pothohari																						36-37
Lohri	19-21																				56-58		39-41
Maasai
Malaguena
Mallorquina							74-74				93-94		61-62											56-56
Maltese	9-10			92-93	26-54	36-38										28-29									21-23
Maltese_sarda					32-37											59-63						33-35
Malya			105-107	102-105					16-17
Mashona
Matabele_cross
Matebele
Menabe	63-65 ; 107-107			39-43	101-104	24-83					69-69	34-43		61-63							29-29
Moxoto'	29-31	120-122	13-50 ; 97-98		59-60	37-38		57-59	28-29			14-35		48-51	49-51
Mubende
Murciano-Granadina	117-119			70-73
Naine
Nicastrese						34-36							61-62
Norwegian	12-13
Nubian						32-39
Oasis
Old_Irish_Goat															51-53							37-45
Orobica	29-31 ; 117-118		19-19			79-81		13-13			49-49		44-50				50-51	34-36									21-21
Pahari
Palmera_(Canaria_island_breed)			71-73	34-34	72-74	13-16
Pare_White
Pateri						22-33		34-42										13-14										14-17
Peulh
Poitevine		25-26 ; 106-126			100-101								60-63				53-53				10-10					18-23
Provencale
Pyrenean					35-36
Rangeland
Red_Sokoto
Rossa_Mediterranea
Saanen
Saanen_x_Creole
Sahel
Saidi
Sarda
Sebei
Small_East_Africa
Small_East_African_x_Galla
Sofia	62-66				102-105				31-33			34-43			9-11						44-46
Sonjo
Soudanaise
Spanish
Tapri						67-92	45-57														56-58		8-12	34-35
Targui
Teddi	116-120
Thari
Toggenburg		95-97																		60-60				25-27
Tunisian
Valdostana							15-20					23-30									27-30
Valpassiria
West_African_Dwarf
Woyito_Guji
