# Supplementary material for: A publicly available repository of ROH islands reveals signatures of selection in different livestock and pet species
Source: Genet Sel Evol. 2021 Jan 4;53:2. doi: 10.1186/s12711-020-00599-7 (PMC7784028; doi:10.1186/s12711-020-00599-7)
Supplement: Supplementary file 8 — Additional file 8: Table S8. ROH island regions (bins of one Mb) for the studied goat populations: details per chromosome. Within the Excel file, there is one tab for each chromosome with ROH island details per population. Cells are marked with an ‘x’ if an ROH island appeared in the specific region. [file 12711_2020_599_MOESM8_ESM.xlsx]

## Sheet: CHR_1
	Abergelle	Alpine	Angora	Ankara	Argentata	Aspromontana	Barbari	Bari	Barki	Bermeya	Bionda_dell'Adamello	Blanca_de_Rasquera	Boer	Bugituri	Burundi_goat	Cameroon_Goat	Caninde'	Cashmere	Ciociara_Grigia	Corse	Creole	Dedza	Dera_Din_Panah	Di_Teramo	Diana	Fosses	Galla	Garganica	Girgentana	Guera	Gumez	Jattan	Jonica	Kachan	Kamori	Karamonja	Keffa	Kil	Kilis	Landin	Landrance_Goat	Local_Pothohari	Lohri	Maasai	Malaguena	Mallorquina	Maltese	Maltese_sarda	Malya
0_Mb
1_Mb
2_Mb
3_Mb
4_Mb
5_Mb
6_Mb
7_Mb
8_Mb
9_Mb																																															x
10_Mb																																															x
11_Mb
12_Mb
13_Mb
14_Mb
15_Mb
16_Mb
17_Mb
18_Mb
19_Mb																																											x
20_Mb																																											x
21_Mb																																											x
22_Mb
23_Mb
24_Mb
25_Mb
26_Mb
27_Mb
28_Mb
29_Mb
30_Mb
31_Mb
32_Mb
33_Mb
34_Mb
35_Mb
36_Mb
37_Mb
38_Mb
39_Mb
40_Mb
41_Mb
42_Mb
43_Mb
44_Mb
45_Mb
46_Mb
47_Mb
48_Mb
49_Mb
50_Mb																																			x
51_Mb
52_Mb
53_Mb
54_Mb
55_Mb
56_Mb
57_Mb
58_Mb
59_Mb
60_Mb
61_Mb
62_Mb
63_Mb
64_Mb
65_Mb
66_Mb
67_Mb
68_Mb
69_Mb
70_Mb
71_Mb
72_Mb
73_Mb
74_Mb
75_Mb
76_Mb
77_Mb
78_Mb
79_Mb
80_Mb
81_Mb
82_Mb
83_Mb
84_Mb
85_Mb
86_Mb
87_Mb
88_Mb
89_Mb
90_Mb
91_Mb
92_Mb
93_Mb
94_Mb
95_Mb
96_Mb
97_Mb
98_Mb
99_Mb
100_Mb
101_Mb
102_Mb
103_Mb
104_Mb
105_Mb
106_Mb
107_Mb
108_Mb
109_Mb
110_Mb
111_Mb
112_Mb
113_Mb
114_Mb
115_Mb
116_Mb
117_Mb
118_Mb
119_Mb
120_Mb																	x
121_Mb																	x
122_Mb																	x
[truncated: 48 more columns]

## Sheet: CHR_2
	Abergelle	Alpine	Angora	Ankara	Argentata	Aspromontana	Barbari	Bari	Barki	Bermeya	Bionda_dell'Adamello	Blanca_de_Rasquera	Boer	Bugituri	Burundi_goat	Cameroon_Goat	Caninde'	Cashmere	Ciociara_Grigia	Corse	Creole	Dedza	Dera_Din_Panah	Di_Teramo	Diana	Fosses	Galla	Garganica	Girgentana	Guera	Gumez	Jattan	Jonica	Kachan	Kamori	Karamonja	Keffa	Kil	Kilis	Landin	Landrance_Goat	Local_Pothohari	Lohri	Maasai	Malaguena	Mallorquina	Maltese	Maltese_sarda	Malya
0_Mb
1_Mb
2_Mb
3_Mb
4_Mb
5_Mb
6_Mb
7_Mb
8_Mb
9_Mb
10_Mb
11_Mb
12_Mb
13_Mb
14_Mb
15_Mb
16_Mb
17_Mb
18_Mb
19_Mb
20_Mb
21_Mb
22_Mb
23_Mb
24_Mb
25_Mb
26_Mb
27_Mb
28_Mb
29_Mb
30_Mb
31_Mb
32_Mb
33_Mb
34_Mb
35_Mb
36_Mb
37_Mb
38_Mb
39_Mb
40_Mb
41_Mb
42_Mb
43_Mb
44_Mb
45_Mb
46_Mb																																								x
47_Mb
48_Mb
49_Mb
50_Mb
51_Mb
52_Mb
53_Mb
54_Mb
55_Mb
56_Mb
57_Mb
58_Mb
59_Mb
60_Mb
61_Mb
62_Mb
63_Mb
64_Mb
65_Mb
66_Mb
67_Mb
68_Mb
69_Mb
70_Mb
71_Mb
72_Mb
73_Mb
74_Mb
75_Mb
76_Mb
77_Mb
78_Mb
79_Mb
80_Mb
81_Mb
82_Mb
83_Mb
84_Mb
85_Mb
86_Mb
87_Mb
88_Mb
89_Mb																																			x
90_Mb																																			x
91_Mb																																			x
92_Mb																																			x
93_Mb																																			x
94_Mb																																			x
95_Mb																																			x
96_Mb
97_Mb
98_Mb
99_Mb
100_Mb
101_Mb
102_Mb
103_Mb
104_Mb
105_Mb
106_Mb
107_Mb
108_Mb
109_Mb
110_Mb
111_Mb
112_Mb
113_Mb
114_Mb
115_Mb
116_Mb
117_Mb
118_Mb
119_Mb
120_Mb
121_Mb
122_Mb
123_Mb
124_Mb
125_Mb
126_Mb
[truncated: 48 more columns]

## Sheet: CHR_3
	Abergelle	Alpine	Angora	Ankara	Argentata	Aspromontana	Barbari	Bari	Barki	Bermeya	Bionda_dell'Adamello	Blanca_de_Rasquera	Boer	Bugituri	Burundi_goat	Cameroon_Goat	Caninde'	Cashmere	Ciociara_Grigia	Corse	Creole	Dedza	Dera_Din_Panah	Di_Teramo	Diana	Fosses	Galla	Garganica	Girgentana	Guera	Gumez	Jattan	Jonica	Kachan	Kamori	Karamonja	Keffa	Kil	Kilis	Landin	Landrance_Goat	Local_Pothohari	Lohri	Maasai	Malaguena	Mallorquina	Maltese	Maltese_sarda	Malya
0_Mb
1_Mb
2_Mb
3_Mb
4_Mb
5_Mb
6_Mb
7_Mb
8_Mb
9_Mb
10_Mb
11_Mb
12_Mb
13_Mb
14_Mb
15_Mb
16_Mb
17_Mb
18_Mb
19_Mb
20_Mb
21_Mb
22_Mb
23_Mb													x
24_Mb													x
25_Mb													x
26_Mb													x
27_Mb													x				x
28_Mb																	x
29_Mb
30_Mb
31_Mb
32_Mb
33_Mb
34_Mb
35_Mb													x
36_Mb													x																					x
37_Mb																																		x
38_Mb													x
39_Mb													x
40_Mb
41_Mb
42_Mb
43_Mb
44_Mb
45_Mb
46_Mb
47_Mb
48_Mb
49_Mb
50_Mb
51_Mb
52_Mb
53_Mb
54_Mb
55_Mb
56_Mb
57_Mb
58_Mb
59_Mb
60_Mb
61_Mb
62_Mb
63_Mb
64_Mb
65_Mb
66_Mb
67_Mb																																	x
68_Mb																																	x
69_Mb																																	x
70_Mb																																	x
71_Mb
72_Mb
73_Mb
74_Mb
75_Mb																						x
76_Mb																						x
77_Mb																						x
78_Mb																						x
79_Mb
80_Mb
81_Mb
82_Mb
83_Mb
84_Mb
85_Mb
86_Mb
87_Mb
88_Mb
89_Mb
90_Mb
91_Mb
92_Mb
93_Mb
94_Mb
95_Mb
96_Mb
97_Mb
98_Mb
99_Mb
100_Mb
101_Mb
102_Mb
103_Mb
104_Mb
105_Mb																																																	x
106_Mb																																																	x
107_Mb																																																	x
108_Mb
109_Mb
110_Mb
111_Mb
112_Mb
113_Mb							x
114_Mb							x
[truncated: 48 more columns]

## Sheet: CHR_4
	Abergelle	Alpine	Angora	Ankara	Argentata	Aspromontana	Barbari	Bari	Barki	Bermeya	Bionda_dell'Adamello	Blanca_de_Rasquera	Boer	Bugituri	Burundi_goat	Cameroon_Goat	Caninde'	Cashmere	Ciociara_Grigia	Corse	Creole	Dedza	Dera_Din_Panah	Di_Teramo	Diana	Fosses	Galla	Garganica	Girgentana	Guera	Gumez	Jattan	Jonica	Kachan	Kamori	Karamonja	Keffa	Kil	Kilis	Landin	Landrance_Goat	Local_Pothohari	Lohri	Maasai	Malaguena	Mallorquina	Maltese	Maltese_sarda	Malya
0_Mb
1_Mb
2_Mb
3_Mb
4_Mb
5_Mb
6_Mb
7_Mb
8_Mb
9_Mb
10_Mb
11_Mb
12_Mb
13_Mb
14_Mb
15_Mb
16_Mb
17_Mb
18_Mb
19_Mb
20_Mb
21_Mb
22_Mb
23_Mb
24_Mb
25_Mb
26_Mb
27_Mb
28_Mb
29_Mb
30_Mb
31_Mb
32_Mb
33_Mb
34_Mb
35_Mb
36_Mb
37_Mb
38_Mb
39_Mb
40_Mb
41_Mb																									x
42_Mb																									x
43_Mb																									x
44_Mb																									x
45_Mb
46_Mb
47_Mb
48_Mb
49_Mb
50_Mb
51_Mb
52_Mb
53_Mb
54_Mb
55_Mb
56_Mb
57_Mb
58_Mb
59_Mb
60_Mb
61_Mb
62_Mb
63_Mb
64_Mb
65_Mb
66_Mb																							x
67_Mb
68_Mb
69_Mb
70_Mb
71_Mb
72_Mb
73_Mb
74_Mb																	x
75_Mb
76_Mb
77_Mb
78_Mb
79_Mb
80_Mb
81_Mb
82_Mb
83_Mb
84_Mb
85_Mb
86_Mb
87_Mb
88_Mb
89_Mb
90_Mb
91_Mb
92_Mb																																															x
93_Mb																																															x
94_Mb
95_Mb
96_Mb
97_Mb
98_Mb
99_Mb
100_Mb
101_Mb
102_Mb																																																	x
103_Mb																																																	x
104_Mb																																																	x
105_Mb																																																	x
[truncated: 48 more columns]

## Sheet: CHR_5
	Abergelle	Alpine	Angora	Ankara	Argentata	Aspromontana	Barbari	Bari	Barki	Bermeya	Bionda_dell'Adamello	Blanca_de_Rasquera	Boer	Bugituri	Burundi_goat	Cameroon_Goat	Caninde'	Cashmere	Ciociara_Grigia	Corse	Creole	Dedza	Dera_Din_Panah	Di_Teramo	Diana	Fosses	Galla	Garganica	Girgentana	Guera	Gumez	Jattan	Jonica	Kachan	Kamori	Karamonja	Keffa	Kil	Kilis	Landin	Landrance_Goat	Local_Pothohari	Lohri	Maasai	Malaguena	Mallorquina	Maltese	Maltese_sarda	Malya
0_Mb
1_Mb
2_Mb
3_Mb
4_Mb
5_Mb
6_Mb
7_Mb
8_Mb
9_Mb
10_Mb
11_Mb																																			x
12_Mb																																			x
13_Mb
14_Mb
15_Mb
16_Mb								x
17_Mb
18_Mb								x
19_Mb								x
20_Mb
21_Mb
22_Mb
23_Mb																	x
24_Mb																	x
25_Mb
26_Mb																																															x
27_Mb																	x																														x
28_Mb
29_Mb
30_Mb
31_Mb
32_Mb																																																x
33_Mb																													x																			x
34_Mb																													x																			x
35_Mb																													x
36_Mb																													x																			x
37_Mb																													x																			x
38_Mb
39_Mb
40_Mb
41_Mb
42_Mb
43_Mb
44_Mb
45_Mb
46_Mb																																															x
47_Mb																																															x
48_Mb																																															x
49_Mb																																															x
50_Mb																																															x
51_Mb																																															x
52_Mb
53_Mb																																															x
54_Mb																																															x
55_Mb
56_Mb
57_Mb
58_Mb
59_Mb
60_Mb
61_Mb
62_Mb
63_Mb
64_Mb
65_Mb
66_Mb
67_Mb
68_Mb
69_Mb
70_Mb
71_Mb
72_Mb
73_Mb
74_Mb
75_Mb
76_Mb
77_Mb
78_Mb
79_Mb
80_Mb
81_Mb
82_Mb
83_Mb
84_Mb
85_Mb
86_Mb
87_Mb
88_Mb
89_Mb
90_Mb
91_Mb
92_Mb
93_Mb
94_Mb
95_Mb
96_Mb
97_Mb
98_Mb
99_Mb
100_Mb
101_Mb
102_Mb
103_Mb																									x
104_Mb
105_Mb
[truncated: 48 more columns]

## Sheet: CHR_6
	Abergelle	Alpine	Angora	Ankara	Argentata	Aspromontana	Barbari	Bari	Barki	Bermeya	Bionda_dell'Adamello	Blanca_de_Rasquera	Boer	Bugituri	Burundi_goat	Cameroon_Goat	Caninde'	Cashmere	Ciociara_Grigia	Corse	Creole	Dedza	Dera_Din_Panah	Di_Teramo	Diana	Fosses	Galla	Garganica	Girgentana	Guera	Gumez	Jattan	Jonica	Kachan	Kamori	Karamonja	Keffa	Kil	Kilis	Landin	Landrance_Goat	Local_Pothohari	Lohri	Maasai	Malaguena	Mallorquina	Maltese	Maltese_sarda	Malya
0_Mb
1_Mb
2_Mb
3_Mb
4_Mb													x
5_Mb													x
6_Mb													x
7_Mb													x
8_Mb
9_Mb													x
10_Mb
11_Mb
12_Mb
13_Mb
14_Mb
15_Mb
16_Mb
17_Mb
18_Mb
19_Mb
20_Mb
21_Mb
22_Mb
23_Mb
24_Mb
25_Mb
26_Mb
27_Mb																																		x
28_Mb																																		x
29_Mb																	x																	x
30_Mb
31_Mb																	x
32_Mb
33_Mb
34_Mb
35_Mb
36_Mb																																															x
37_Mb																																															x
38_Mb																																															x
39_Mb
40_Mb
41_Mb
42_Mb
43_Mb
44_Mb
45_Mb
46_Mb
47_Mb
48_Mb
49_Mb
50_Mb
51_Mb
52_Mb
53_Mb
54_Mb
55_Mb
56_Mb
57_Mb
58_Mb
59_Mb
60_Mb
61_Mb
62_Mb
63_Mb
64_Mb
65_Mb
66_Mb
67_Mb
68_Mb
69_Mb
70_Mb
71_Mb
72_Mb
73_Mb
74_Mb
75_Mb
76_Mb																	x
77_Mb																	x
78_Mb																	x
79_Mb																	x
80_Mb																	x
81_Mb																	x
82_Mb								x
83_Mb																	x
84_Mb																	x
85_Mb
86_Mb
87_Mb
88_Mb
89_Mb
90_Mb
91_Mb
92_Mb
[truncated: 48 more columns]

## Sheet: CHR_7
	Abergelle	Alpine	Angora	Ankara	Argentata	Aspromontana	Barbari	Bari	Barki	Bermeya	Bionda_dell'Adamello	Blanca_de_Rasquera	Boer	Bugituri	Burundi_goat	Cameroon_Goat	Caninde'	Cashmere	Ciociara_Grigia	Corse	Creole	Dedza	Dera_Din_Panah	Di_Teramo	Diana	Fosses	Galla	Garganica	Girgentana	Guera	Gumez	Jattan	Jonica	Kachan	Kamori	Karamonja	Keffa	Kil	Kilis	Landin	Landrance_Goat	Local_Pothohari	Lohri	Maasai	Malaguena	Mallorquina	Maltese	Maltese_sarda	Malya
0_Mb
1_Mb
2_Mb
3_Mb
4_Mb
5_Mb
6_Mb
7_Mb
8_Mb
9_Mb
10_Mb
11_Mb
12_Mb
13_Mb
14_Mb
15_Mb
16_Mb
17_Mb
18_Mb
19_Mb
20_Mb
21_Mb
22_Mb
23_Mb
24_Mb
25_Mb
26_Mb
27_Mb
28_Mb
29_Mb
30_Mb
31_Mb
32_Mb
33_Mb
34_Mb
35_Mb
36_Mb
37_Mb
38_Mb
39_Mb
40_Mb
41_Mb
42_Mb
43_Mb
44_Mb
45_Mb																									x															x
46_Mb																									x															x
47_Mb																									x															x
48_Mb																									x
49_Mb
50_Mb								x
51_Mb								x
52_Mb								x
53_Mb
54_Mb
55_Mb
56_Mb													x
57_Mb								x					x
58_Mb
59_Mb								x
60_Mb								x
61_Mb
62_Mb
63_Mb
64_Mb
65_Mb
66_Mb
67_Mb
68_Mb
69_Mb
70_Mb
71_Mb
72_Mb
73_Mb
74_Mb																																														x
75_Mb
76_Mb
77_Mb
78_Mb
79_Mb
80_Mb
81_Mb																													x
82_Mb																													x
[truncated: 48 more columns]

## Sheet: CHR_8
	Abergelle	Alpine	Angora	Ankara	Argentata	Aspromontana	Barbari	Bari	Barki	Bermeya	Bionda_dell'Adamello	Blanca_de_Rasquera	Boer	Bugituri	Burundi_goat	Cameroon_Goat	Caninde'	Cashmere	Ciociara_Grigia	Corse	Creole	Dedza	Dera_Din_Panah	Di_Teramo	Diana	Fosses	Galla	Garganica	Girgentana	Guera	Gumez	Jattan	Jonica	Kachan	Kamori	Karamonja	Keffa	Kil	Kilis	Landin	Landrance_Goat	Local_Pothohari	Lohri	Maasai	Malaguena	Mallorquina	Maltese	Maltese_sarda	Malya
0_Mb
1_Mb
2_Mb
3_Mb
4_Mb
5_Mb
6_Mb
7_Mb
8_Mb
9_Mb
10_Mb
11_Mb
12_Mb
13_Mb
14_Mb
15_Mb
16_Mb
17_Mb
18_Mb
19_Mb
20_Mb
21_Mb
22_Mb
23_Mb
24_Mb
25_Mb
26_Mb																													x
27_Mb																													x
28_Mb																													x
29_Mb
30_Mb
31_Mb
32_Mb																																			x
33_Mb																																			x
34_Mb													x																						x
35_Mb													x
36_Mb																																			x
37_Mb																																			x
38_Mb																																			x
39_Mb																																			x
40_Mb																																			x
41_Mb																																			x
42_Mb																																			x
43_Mb
44_Mb																																			x
45_Mb																																			x
46_Mb
47_Mb
48_Mb
49_Mb
50_Mb
51_Mb
52_Mb
53_Mb
54_Mb
55_Mb
56_Mb
57_Mb
58_Mb
59_Mb
60_Mb
61_Mb
62_Mb
63_Mb																																									x
64_Mb																																									x
[truncated: 48 more columns]

## Sheet: CHR_9
	Abergelle	Alpine	Angora	Ankara	Argentata	Aspromontana	Barbari	Bari	Barki	Bermeya	Bionda_dell'Adamello	Blanca_de_Rasquera	Boer	Bugituri	Burundi_goat	Cameroon_Goat	Caninde'	Cashmere	Ciociara_Grigia	Corse	Creole	Dedza	Dera_Din_Panah	Di_Teramo	Diana	Fosses	Galla	Garganica	Girgentana	Guera	Gumez	Jattan	Jonica	Kachan	Kamori	Karamonja	Keffa	Kil	Kilis	Landin	Landrance_Goat	Local_Pothohari	Lohri	Maasai	Malaguena	Mallorquina	Maltese	Maltese_sarda	Malya
0_Mb
1_Mb
2_Mb
3_Mb
4_Mb
5_Mb
6_Mb
7_Mb
8_Mb
9_Mb
10_Mb
11_Mb
12_Mb
13_Mb
14_Mb
15_Mb
16_Mb																																																	x
17_Mb																																																	x
18_Mb
19_Mb
20_Mb
21_Mb
22_Mb
23_Mb
24_Mb
25_Mb
26_Mb
27_Mb
28_Mb
29_Mb
30_Mb
31_Mb
32_Mb
33_Mb
[truncated: 48 more columns]

## Sheet: CHR_10
	Abergelle	Alpine	Angora	Ankara	Argentata	Aspromontana	Barbari	Bari	Barki	Bermeya	Bionda_dell'Adamello	Blanca_de_Rasquera	Boer	Bugituri	Burundi_goat	Cameroon_Goat	Caninde'	Cashmere	Ciociara_Grigia	Corse	Creole	Dedza	Dera_Din_Panah	Di_Teramo	Diana	Fosses	Galla	Garganica	Girgentana	Guera	Gumez	Jattan	Jonica	Kachan	Kamori	Karamonja	Keffa	Kil	Kilis	Landin	Landrance_Goat	Local_Pothohari	Lohri	Maasai	Malaguena	Mallorquina	Maltese	Maltese_sarda	Malya
0_Mb
1_Mb
2_Mb
3_Mb
4_Mb
5_Mb
6_Mb
7_Mb
8_Mb
9_Mb
10_Mb
11_Mb
12_Mb
13_Mb
14_Mb
15_Mb
16_Mb
17_Mb
18_Mb
19_Mb
20_Mb
21_Mb								x
22_Mb
23_Mb
24_Mb
25_Mb
26_Mb
27_Mb
28_Mb
29_Mb
30_Mb
31_Mb							x
32_Mb							x
33_Mb
34_Mb																	x					x
35_Mb																	x					x
36_Mb																	x					x
37_Mb
38_Mb
39_Mb
40_Mb
41_Mb
42_Mb
43_Mb
44_Mb
45_Mb
46_Mb
47_Mb																																x		x
48_Mb																																x		x
49_Mb																	x															x		x
50_Mb																	x															x		x
51_Mb																	x															x		x
52_Mb																	x																	x
53_Mb
54_Mb
55_Mb
56_Mb
57_Mb
58_Mb
59_Mb
60_Mb
61_Mb																																		x
62_Mb																																		x
63_Mb																																		x
64_Mb
65_Mb								x
[truncated: 48 more columns]

[truncated: 19 more sheets: CHR_11, CHR_12, CHR_13, CHR_14, CHR_15, CHR_16, CHR_17, CHR_18, CHR_19, CHR_20, CHR_21, CHR_22, CHR_23, CHR_24, CHR_25, CHR_26, CHR_27, CHR_28, CHR_29]
