# Supplementary material for: A publicly available repository of ROH islands reveals signatures of selection in different livestock and pet species
Source: Genet Sel Evol. 2021 Jan 4;53:2. doi: 10.1186/s12711-020-00599-7 (PMC7784028; doi:10.1186/s12711-020-00599-7)
Supplement: Supplementary file 9 — Additional file 9: Table S9. ROH island regions (bins of one Mb) for the studied horse populations: overview for all chromosomes. Within each cell, the genomic region(s) with an ROH island are given (in Mb). [file 12711_2020_599_MOESM9_ESM.xlsx]

## Sheet: Sheet1
population/Chromosome	CHR1	CHR2	CHR3	CHR4	CHR5	CHR6	CHR7	CHR8	CHR9	CHR10	CHR11	CHR12	CHR13	CHR14	CHR15	CHR16	CHR17	CHR18	CHR19	CHR20	CHR21	CHR22	CHR23	CHR24	CHR25	CHR26	CHR27	CHR28	CHR29	CHR30	CHR31
Akhal_Teke	111-123																		52-56								20-22
Andalusian							41-51				27-29
Arabian		100-103	36-39				45-52 ; 97-98				27-30		39-41		57-60
Belgian			35-37 ; 103-105			65-67	35-36		55-57	24-29	23-25										29-29							0-3
Caspian
Clydesdale		59-64	76-79				24-33	51-52		20-31				47-47											2-5
Exmoor		96-102				51-53								14-16					2-4			44-46	14-18				28-29			26-28
Fell_Pony				105-105													40-69							18-19						10-13
Finnhorse			35-38
Franches-Montagnes						18-19	43-49				23-29				24-27						29-29
French_Trotter		37-61					40-53
Hanoverian	112-113				42-42		41-48	36-37			27-59
Icelandic										25-28	26-31
Lusitano							50-50				25-29
Mangalarga_Paulista							40-61
Maremmano																	21-23
Miniature	112-114		37-37
Mongolian
Morgan			35-38				43-52				26-28
New_Forest_Pony
North_Swedish_Horse	81-81		38-57 ; 102-106				66-68				29-32
Norwegian_Fjord								32-32													2-39
Paint	20-22		36-38	25-26							26-28							59-68
Percheron			105-106		48-53					23-38												21-25
Peruvian_Paso							47-52			26-28						37-38							22-27
Puerto_Rican_Paso_Fino	156-163						42-51				25-29									0-3		18-19
Quarter_Horse			35-38				50-52	37-37										62-68
Saddlebred	112-113		34-38	52-60							27-28							71-72		43-44
Shetland	108-149		36-38								27-31
Shire		47-63						35-56			19-22
Standardbred_(Norway)							40-52	35-44						80-80	29-29
Standardbred_(US)				26-28 ; 93-95			40-52	35-35													15-22
Thoroughbred_(UK_Ire)	45-47 ; 112-113			24-28			41-48							42-44			21-25	47-52
Thoroughbred_(US)	45-47 ; 120-122 ; 179-181													17-18			21-23
Tuva											27-28
