# Supplementary material for: A publicly available repository of ROH islands reveals signatures of selection in different livestock and pet species
Source: Genet Sel Evol. 2021 Jan 4;53:2. doi: 10.1186/s12711-020-00599-7 (PMC7784028; doi:10.1186/s12711-020-00599-7)
Supplement: Supplementary file 10 — Additional file 10: Table S10. ROH island regions (bins of one Mb) for the studied horse populations: details per chromosome. Within the Excel file, there is one tab for each chromosome with ROH island details per population. Cells are marked with an ‘x’ if an ROH island appeared in the specific region. [file 12711_2020_599_MOESM10_ESM.xlsx]

## Sheet: CHR_1
	Akhal_Teke	Andalusian	Arabian	Belgian	Caspian	Clydesdale	Exmoor	Fell_Pony	Finnhorse	Franches-Montagnes	French_Trotter	Hanoverian	Icelandic	Lusitano	Mangalarga_Paulista	Maremmano	Miniature	Mongolian	Morgan	New_Forest_Pony	North_Swedish_Horse	Norwegian_Fjord	Paint	Percheron	Peruvian_Paso	Puerto_Rican_Paso_Fino	Quarter_Horse	Saddlebred	Shetland	Shire	Standardbred_(Norway)	Standardbred_(US)	Thoroughbred_(UK_Ire)	Thoroughbred_(US)	Tuva	N_total
0_Mb																																				0
1_Mb																																				0
2_Mb																																				0
3_Mb																																				0
4_Mb																																				0
5_Mb																																				0
6_Mb																																				0
7_Mb																																				0
8_Mb																																				0
9_Mb																																				0
10_Mb																																				0
11_Mb																																				0
12_Mb																																				0
13_Mb																																				0
14_Mb																																				0
15_Mb																																				0
16_Mb																																				0
17_Mb																																				0
18_Mb																																				0
19_Mb																																				0
20_Mb																							x													1
21_Mb																							x													1
22_Mb																							x													1
23_Mb																																				0
24_Mb																																				0
25_Mb																																				0
26_Mb																																				0
27_Mb																																				0
28_Mb																																				0
29_Mb																																				0
30_Mb																																				0
31_Mb																																				0
32_Mb																																				0
33_Mb																																				0
34_Mb																																				0
35_Mb																																				0
36_Mb																																				0
37_Mb																																				0
38_Mb																																				0
39_Mb																																				0
40_Mb																																				0
41_Mb																																				0
42_Mb																																				0
43_Mb																																				0
44_Mb																																				0
45_Mb																																	x	x		2
46_Mb																																	x	x		2
47_Mb																																	x	x		2
48_Mb																																				0
49_Mb																																				0
50_Mb																																				0
51_Mb																																				0
52_Mb																																				0
53_Mb																																				0
54_Mb																																				0
55_Mb																																				0
56_Mb																																				0
57_Mb																																				0
58_Mb																																				0
59_Mb																																				0
60_Mb																																				0
61_Mb																																				0
62_Mb																																				0
63_Mb																																				0
64_Mb																																				0
65_Mb																																				0
66_Mb																																				0
67_Mb																																				0
68_Mb																																				0
69_Mb																																				0
70_Mb																																				0
71_Mb																																				0
72_Mb																																				0
73_Mb																																				0
74_Mb																																				0
75_Mb																																				0
76_Mb																																				0
77_Mb																																				0
78_Mb																																				0
79_Mb																																				0
80_Mb																																				0
81_Mb																					x															1
82_Mb																																				0
83_Mb																																				0
84_Mb																																				0
85_Mb																																				0
86_Mb																																				0
87_Mb																																				0
88_Mb																																				0
89_Mb																																				0
90_Mb																																				0
91_Mb																																				0
92_Mb																																				0
93_Mb																																				0
94_Mb																																				0
95_Mb																																				0
96_Mb																																				0
97_Mb																																				0
98_Mb																																				0
99_Mb																																				0
100_Mb																																				0
101_Mb																																				0
102_Mb																																				0
103_Mb																																				0
104_Mb																																				0
105_Mb																																				0
106_Mb																																				0
107_Mb																																				0
108_Mb																													x							1
109_Mb																													x							1
110_Mb																													x							1
111_Mb	x																												x							2
112_Mb	x											x					x											x	x				x			6
113_Mb	x											x					x											x	x				x			6
114_Mb	x																x																			2
115_Mb	x																																			1
116_Mb	x																																			1
117_Mb	x																																			1
118_Mb	x																																			1
119_Mb	x																																			1
120_Mb	x																																	x		2
121_Mb	x																																			1
122_Mb																																		x		1
123_Mb	x																																			1
124_Mb																																				0
125_Mb																																				0
126_Mb																																				0
127_Mb																																				0
128_Mb																																				0
129_Mb																																				0
130_Mb																																				0
131_Mb																																				0
132_Mb																																				0
133_Mb																																				0
134_Mb																																				0
135_Mb																																				0
136_Mb																																				0
137_Mb																																				0
138_Mb																																				0
139_Mb																																				0
140_Mb																																				0
141_Mb																																				0
142_Mb																																				0
143_Mb																																				0
144_Mb																																				0
145_Mb																																				0
146_Mb																																				0
147_Mb																													x							1
148_Mb																													x							1
149_Mb																													x							1
150_Mb																																				0
151_Mb																																				0
152_Mb																																				0
153_Mb																																				0
154_Mb																																				0
155_Mb																																				0
156_Mb																										x										1
157_Mb																										x										1
158_Mb																										x										1
159_Mb																										x										1
160_Mb																										x										1
161_Mb																										x										1
162_Mb																										x										1
163_Mb																										x										1
164_Mb																																				0
165_Mb																																				0
166_Mb																																				0
167_Mb																																				0
168_Mb																																				0
169_Mb																																				0
170_Mb																																				0
171_Mb																																				0
172_Mb																																				0
173_Mb																																				0
174_Mb																																				0
175_Mb																																				0
176_Mb																																				0
177_Mb																																				0
178_Mb																																				0
179_Mb																																		x		1
180_Mb																																		x		1
181_Mb																																		x		1

## Sheet: CHR_2
	Akhal_Teke	Andalusian	Arabian	Belgian	Caspian	Clydesdale	Exmoor	Fell_Pony	Finnhorse	Franches-Montagnes	French_Trotter	Hanoverian	Icelandic	Lusitano	Mangalarga_Paulista	Maremmano	Miniature	Mongolian	Morgan	New_Forest_Pony	North_Swedish_Horse	Norwegian_Fjord	Paint	Percheron	Peruvian_Paso	Puerto_Rican_Paso_Fino	Quarter_Horse	Saddlebred	Shetland	Shire	Standardbred_(Norway)	Standardbred_(US)	Thoroughbred_(UK_Ire)	Thoroughbred_(US)	Tuva	N_total
0_Mb																																				0
1_Mb																																				0
2_Mb																																				0
3_Mb																																				0
4_Mb																																				0
5_Mb																																				0
6_Mb																																				0
7_Mb																																				0
8_Mb																																				0
9_Mb																																				0
10_Mb																																				0
11_Mb																																				0
12_Mb																																				0
13_Mb																																				0
14_Mb																																				0
15_Mb																																				0
16_Mb																																				0
17_Mb																																				0
18_Mb																																				0
19_Mb																																				0
20_Mb																																				0
21_Mb																																				0
22_Mb																																				0
23_Mb																																				0
24_Mb																																				0
25_Mb																																				0
26_Mb																																				0
27_Mb																																				0
28_Mb																																				0
29_Mb																																				0
30_Mb																																				0
31_Mb																																				0
32_Mb																																				0
33_Mb																																				0
34_Mb																																				0
35_Mb																																				0
36_Mb																																				0
37_Mb											x																									1
38_Mb											x																									1
39_Mb											x																									1
40_Mb																																				0
41_Mb											x																									1
42_Mb											x																									1
43_Mb											x																									1
44_Mb											x																									1
45_Mb											x																									1
46_Mb											x																									1
47_Mb											x																			x						2
48_Mb											x																			x						2
49_Mb											x																			x						2
50_Mb																																				0
51_Mb											x																									1
52_Mb																																				0
53_Mb																																				0
54_Mb																																				0
55_Mb											x																									1
56_Mb											x																									1
57_Mb											x																									1
58_Mb											x																									1
59_Mb						x					x																									2
60_Mb											x																			x						2
61_Mb						x					x																			x						3
62_Mb						x																								x						2
63_Mb						x																								x						2
64_Mb						x																														1
65_Mb																																				0
66_Mb																																				0
67_Mb																																				0
68_Mb																																				0
69_Mb																																				0
70_Mb																																				0
71_Mb																																				0
72_Mb																																				0
73_Mb																																				0
74_Mb																																				0
75_Mb																																				0
76_Mb																																				0
77_Mb																																				0
78_Mb																																				0
79_Mb																																				0
80_Mb																																				0
81_Mb																																				0
82_Mb																																				0
83_Mb																																				0
84_Mb																																				0
85_Mb																																				0
86_Mb																																				0
87_Mb																																				0
88_Mb																																				0
89_Mb																																				0
90_Mb																																				0
91_Mb																																				0
92_Mb																																				0
93_Mb																																				0
94_Mb																																				0
95_Mb																																				0
96_Mb							x																													1
97_Mb							x																													1
98_Mb							x																													1
99_Mb							x																													1
100_Mb			x				x																													2
101_Mb			x				x																													2
102_Mb			x				x																													2
103_Mb			x																																	1

## Sheet: CHR_3
	Akhal_Teke	Andalusian	Arabian	Belgian	Caspian	Clydesdale	Exmoor	Fell_Pony	Finnhorse	Franches-Montagnes	French_Trotter	Hanoverian	Icelandic	Lusitano	Mangalarga_Paulista	Maremmano	Miniature	Mongolian	Morgan	New_Forest_Pony	North_Swedish_Horse	Norwegian_Fjord	Paint	Percheron	Peruvian_Paso	Puerto_Rican_Paso_Fino	Quarter_Horse	Saddlebred	Shetland	Shire	Standardbred_(Norway)	Standardbred_(US)	Thoroughbred_(UK_Ire)	Thoroughbred_(US)	Tuva	N_total
0_Mb																																				0
1_Mb																																				0
2_Mb																																				0
3_Mb																																				0
4_Mb																																				0
5_Mb																																				0
6_Mb																																				0
7_Mb																																				0
8_Mb																																				0
9_Mb																																				0
10_Mb																																				0
11_Mb																																				0
12_Mb																																				0
13_Mb																																				0
14_Mb																																				0
15_Mb																																				0
16_Mb																																				0
17_Mb																																				0
18_Mb																																				0
19_Mb																																				0
20_Mb																																				0
21_Mb																																				0
22_Mb																																				0
23_Mb																																				0
24_Mb																																				0
25_Mb																																				0
26_Mb																																				0
27_Mb																																				0
28_Mb																																				0
29_Mb																																				0
30_Mb																																				0
31_Mb																																				0
32_Mb																																				0
33_Mb																																				0
34_Mb																												x								1
35_Mb				x					x										x								x	x								5
36_Mb			x	x					x										x				x				x	x	x							8
37_Mb			x	x					x								x		x				x				x	x								8
38_Mb			x						x										x		x		x				x	x	x							8
39_Mb			x																																	1
40_Mb																																				0
41_Mb																																				0
42_Mb																																				0
43_Mb																																				0
44_Mb																																				0
45_Mb																																				0
46_Mb																																				0
47_Mb																																				0
48_Mb																																				0
49_Mb																																				0
50_Mb																																				0
51_Mb																																				0
52_Mb																					x															1
53_Mb																					x															1
54_Mb																					x															1
55_Mb																					x															1
56_Mb																					x															1
57_Mb																					x															1
58_Mb																																				0
59_Mb																																				0
60_Mb																																				0
61_Mb																																				0
62_Mb																																				0
63_Mb																																				0
64_Mb																																				0
65_Mb																																				0
66_Mb																																				0
67_Mb																																				0
68_Mb																																				0
69_Mb																																				0
70_Mb																																				0
71_Mb																																				0
72_Mb																																				0
73_Mb																																				0
74_Mb																																				0
75_Mb																																				0
76_Mb						x																														1
77_Mb						x																														1
78_Mb						x																														1
79_Mb						x																														1
80_Mb																																				0
81_Mb																																				0
82_Mb																																				0
83_Mb																																				0
84_Mb																																				0
85_Mb																																				0
86_Mb																																				0
87_Mb																																				0
88_Mb																																				0
89_Mb																																				0
90_Mb																																				0
91_Mb																																				0
92_Mb																																				0
93_Mb																																				0
94_Mb																																				0
95_Mb																																				0
96_Mb																																				0
97_Mb																																				0
98_Mb																																				0
99_Mb																																				0
100_Mb																																				0
101_Mb																																				0
102_Mb																					x															1
103_Mb				x																	x															2
104_Mb																					x															1
105_Mb				x																	x			x												3
106_Mb																					x			x												2

## Sheet: CHR_4
	Akhal_Teke	Andalusian	Arabian	Belgian	Caspian	Clydesdale	Exmoor	Fell_Pony	Finnhorse	Franches-Montagnes	French_Trotter	Hanoverian	Icelandic	Lusitano	Mangalarga_Paulista	Maremmano	Miniature	Mongolian	Morgan	New_Forest_Pony	North_Swedish_Horse	Norwegian_Fjord	Paint	Percheron	Peruvian_Paso	Puerto_Rican_Paso_Fino	Quarter_Horse	Saddlebred	Shetland	Shire	Standardbred_(Norway)	Standardbred_(US)	Thoroughbred_(UK_Ire)	Thoroughbred_(US)	Tuva	N_total
0_Mb																																				0
1_Mb																																				0
2_Mb																																				0
3_Mb																																				0
4_Mb																																				0
5_Mb																																				0
6_Mb																																				0
7_Mb																																				0
8_Mb																																				0
9_Mb																																				0
10_Mb																																				0
11_Mb																																				0
12_Mb																																				0
13_Mb																																				0
14_Mb																																				0
15_Mb																																				0
16_Mb																																				0
17_Mb																																				0
18_Mb																																				0
19_Mb																																				0
20_Mb																																				0
21_Mb																																				0
22_Mb																																				0
23_Mb																																				0
24_Mb																																	x			1
25_Mb																							x													1
26_Mb																							x									x	x			3
27_Mb																																x	x			2
28_Mb																																x	x			2
29_Mb																																				0
30_Mb																																				0
31_Mb																																				0
32_Mb																																				0
33_Mb																																				0
34_Mb																																				0
35_Mb																																				0
36_Mb																																				0
37_Mb																																				0
38_Mb																																				0
39_Mb																																				0
40_Mb																																				0
41_Mb																																				0
42_Mb																																				0
43_Mb																																				0
44_Mb																																				0
45_Mb																																				0
46_Mb																																				0
47_Mb																																				0
48_Mb																																				0
49_Mb																																				0
50_Mb																																				0
51_Mb																																				0
52_Mb																												x								1
53_Mb																																				0
54_Mb																												x								1
55_Mb																																				0
56_Mb																												x								1
57_Mb																																				0
58_Mb																																				0
59_Mb																																				0
60_Mb																												x								1
61_Mb																																				0
62_Mb																																				0
63_Mb																																				0
64_Mb																																				0
65_Mb																																				0
66_Mb																																				0
67_Mb																																				0
68_Mb																																				0
69_Mb																																				0
70_Mb																																				0
71_Mb																																				0
72_Mb																																				0
73_Mb																																				0
74_Mb																																				0
75_Mb																																				0
76_Mb																																				0
77_Mb																																				0
78_Mb																																				0
79_Mb																																				0
80_Mb																																				0
81_Mb																																				0
82_Mb																																				0
83_Mb																																				0
84_Mb																																				0
85_Mb																																				0
86_Mb																																				0
87_Mb																																				0
88_Mb																																				0
89_Mb																																				0
90_Mb																																				0
91_Mb																																				0
92_Mb																																				0
93_Mb																																x				1
94_Mb																																x				1
95_Mb																																x				1
96_Mb																																				0
97_Mb																																				0
98_Mb																																				0
99_Mb																																				0
100_Mb																																				0
101_Mb																																				0
102_Mb																																				0
103_Mb																																				0
104_Mb																																				0
105_Mb								x																												1

## Sheet: CHR_5
	Akhal_Teke	Andalusian	Arabian	Belgian	Caspian	Clydesdale	Exmoor	Fell_Pony	Finnhorse	Franches-Montagnes	French_Trotter	Hanoverian	Icelandic	Lusitano	Mangalarga_Paulista	Maremmano	Miniature	Mongolian	Morgan	New_Forest_Pony	North_Swedish_Horse	Norwegian_Fjord	Paint	Percheron	Peruvian_Paso	Puerto_Rican_Paso_Fino	Quarter_Horse	Saddlebred	Shetland	Shire	Standardbred_(Norway)	Standardbred_(US)	Thoroughbred_(UK_Ire)	Thoroughbred_(US)	Tuva	N_total
0_Mb																																				0
1_Mb																																				0
2_Mb																																				0
3_Mb																																				0
4_Mb																																				0
5_Mb																																				0
6_Mb																																				0
7_Mb																																				0
8_Mb																																				0
9_Mb																																				0
10_Mb																																				0
11_Mb																																				0
12_Mb																																				0
13_Mb																																				0
14_Mb																																				0
15_Mb																																				0
16_Mb																																				0
17_Mb																																				0
18_Mb																																				0
19_Mb																																				0
20_Mb																																				0
21_Mb																																				0
22_Mb																																				0
23_Mb																																				0
24_Mb																																				0
25_Mb																																				0
26_Mb																																				0
27_Mb																																				0
28_Mb																																				0
29_Mb																																				0
30_Mb																																				0
31_Mb																																				0
32_Mb																																				0
33_Mb																																				0
34_Mb																																				0
35_Mb																																				0
36_Mb																																				0
37_Mb																																				0
38_Mb																																				0
39_Mb																																				0
40_Mb																																				0
41_Mb																																				0
42_Mb												x																								1
43_Mb																																				0
44_Mb																																				0
45_Mb																																				0
46_Mb																																				0
47_Mb																																				0
48_Mb																								x												1
49_Mb																																				0
50_Mb																								x												1
51_Mb																								x												1
52_Mb																								x												1
53_Mb																								x												1

## Sheet: CHR_6
	Akhal_Teke	Andalusian	Arabian	Belgian	Caspian	Clydesdale	Exmoor	Fell_Pony	Finnhorse	Franches-Montagnes	French_Trotter	Hanoverian	Icelandic	Lusitano	Mangalarga_Paulista	Maremmano	Miniature	Mongolian	Morgan	New_Forest_Pony	North_Swedish_Horse	Norwegian_Fjord	Paint	Percheron	Peruvian_Paso	Puerto_Rican_Paso_Fino	Quarter_Horse	Saddlebred	Shetland	Shire	Standardbred_(Norway)	Standardbred_(US)	Thoroughbred_(UK_Ire)	Thoroughbred_(US)	Tuva	N_total
0_Mb																																				0
1_Mb																																				0
2_Mb																																				0
3_Mb																																				0
4_Mb																																				0
5_Mb																																				0
6_Mb																																				0
7_Mb																																				0
8_Mb																																				0
9_Mb																																				0
10_Mb																																				0
11_Mb																																				0
12_Mb																																				0
13_Mb																																				0
14_Mb																																				0
15_Mb																																				0
16_Mb																																				0
17_Mb																																				0
18_Mb										x																										1
19_Mb										x																										1
20_Mb																																				0
21_Mb																																				0
22_Mb																																				0
23_Mb																																				0
24_Mb																																				0
25_Mb																																				0
26_Mb																																				0
27_Mb																																				0
28_Mb																																				0
29_Mb																																				0
30_Mb																																				0
31_Mb																																				0
32_Mb																																				0
33_Mb																																				0
34_Mb																																				0
35_Mb																																				0
36_Mb																																				0
37_Mb																																				0
38_Mb																																				0
39_Mb																																				0
40_Mb																																				0
41_Mb																																				0
42_Mb																																				0
43_Mb																																				0
44_Mb																																				0
45_Mb																																				0
46_Mb																																				0
47_Mb																																				0
48_Mb																																				0
49_Mb																																				0
50_Mb																																				0
51_Mb							x																													1
52_Mb							x																													1
53_Mb							x																													1
54_Mb																																				0
55_Mb																																				0
56_Mb																																				0
57_Mb																																				0
58_Mb																																				0
59_Mb																																				0
60_Mb																																				0
61_Mb																																				0
62_Mb																																				0
63_Mb																																				0
64_Mb																																				0
65_Mb				x																																1
66_Mb				x																																1
67_Mb				x																																1

## Sheet: CHR_7
	Akhal_Teke	Andalusian	Arabian	Belgian	Caspian	Clydesdale	Exmoor	Fell_Pony	Finnhorse	Franches-Montagnes	French_Trotter	Hanoverian	Icelandic	Lusitano	Mangalarga_Paulista	Maremmano	Miniature	Mongolian	Morgan	New_Forest_Pony	North_Swedish_Horse	Norwegian_Fjord	Paint	Percheron	Peruvian_Paso	Puerto_Rican_Paso_Fino	Quarter_Horse	Saddlebred	Shetland	Shire	Standardbred_(Norway)	Standardbred_(US)	Thoroughbred_(UK_Ire)	Thoroughbred_(US)	Tuva	N_total
0_Mb																																				0
1_Mb																																				0
2_Mb																																				0
3_Mb																																				0
4_Mb																																				0
5_Mb																																				0
6_Mb																																				0
7_Mb																																				0
8_Mb																																				0
9_Mb																																				0
10_Mb																																				0
11_Mb																																				0
12_Mb																																				0
13_Mb																																				0
14_Mb																																				0
15_Mb																																				0
16_Mb																																				0
17_Mb																																				0
18_Mb																																				0
19_Mb																																				0
20_Mb																																				0
21_Mb																																				0
22_Mb																																				0
23_Mb																																				0
24_Mb						x																														1
25_Mb						x																														1
26_Mb						x																														1
27_Mb																																				0
28_Mb						x																														1
29_Mb						x																														1
30_Mb						x																														1
31_Mb																																				0
32_Mb																																				0
33_Mb						x																														1
34_Mb																																				0
35_Mb				x																																1
36_Mb				x																																1
37_Mb																																				0
38_Mb																																				0
39_Mb																																				0
40_Mb											x				x																x	x				4
41_Mb		x									x	x			x																x	x	x			7
42_Mb		x									x	x			x											x					x	x	x			8
43_Mb		x								x	x				x				x							x					x	x				8
44_Mb		x								x	x				x				x							x					x	x				8
45_Mb		x	x							x	x				x											x					x	x				8
46_Mb			x									x							x																	3
47_Mb		x	x							x	x	x			x				x						x	x					x	x				11
48_Mb		x	x							x	x	x			x				x						x	x					x	x	x			12
49_Mb		x								x					x																x					4
50_Mb		x	x								x			x					x						x	x	x				x	x				10
51_Mb		x	x								x								x						x	x	x				x	x				9
52_Mb			x								x								x						x		x				x	x				7
53_Mb											x																									1
54_Mb																																				0
55_Mb																																				0
56_Mb															x																					1
57_Mb															x																					1
58_Mb															x																					1
59_Mb															x																					1
60_Mb															x																					1
61_Mb															x																					1
62_Mb																																				0
63_Mb																																				0
64_Mb																																				0
65_Mb																																				0
66_Mb																					x															1
67_Mb																					x															1
68_Mb																					x															1
69_Mb																																				0
70_Mb																																				0
71_Mb																																				0
72_Mb																																				0
73_Mb																																				0
74_Mb																																				0
75_Mb																																				0
76_Mb																																				0
77_Mb																																				0
78_Mb																																				0
79_Mb																																				0
80_Mb																																				0
81_Mb																																				0
82_Mb																																				0
83_Mb																																				0
84_Mb																																				0
85_Mb																																				0
86_Mb																																				0
87_Mb																																				0
88_Mb																																				0
89_Mb																																				0
90_Mb																																				0
91_Mb																																				0
92_Mb																																				0
93_Mb																																				0
94_Mb																																				0
95_Mb																																				0
96_Mb																																				0
97_Mb			x																																	1
98_Mb			x																																	1

## Sheet: CHR_8
	Akhal_Teke	Andalusian	Arabian	Belgian	Caspian	Clydesdale	Exmoor	Fell_Pony	Finnhorse	Franches-Montagnes	French_Trotter	Hanoverian	Icelandic	Lusitano	Mangalarga_Paulista	Maremmano	Miniature	Mongolian	Morgan	New_Forest_Pony	North_Swedish_Horse	Norwegian_Fjord	Paint	Percheron	Peruvian_Paso	Puerto_Rican_Paso_Fino	Quarter_Horse	Saddlebred	Shetland	Shire	Standardbred_(Norway)	Standardbred_(US)	Thoroughbred_(UK_Ire)	Thoroughbred_(US)	Tuva	N_total
0_Mb																																				0
1_Mb																																				0
2_Mb																																				0
3_Mb																																				0
4_Mb																																				0
5_Mb																																				0
6_Mb																																				0
7_Mb																																				0
8_Mb																																				0
9_Mb																																				0
10_Mb																																				0
11_Mb																																				0
12_Mb																																				0
13_Mb																																				0
14_Mb																																				0
15_Mb																																				0
16_Mb																																				0
17_Mb																																				0
18_Mb																																				0
19_Mb																																				0
20_Mb																																				0
21_Mb																																				0
22_Mb																																				0
23_Mb																																				0
24_Mb																																				0
25_Mb																																				0
26_Mb																																				0
27_Mb																																				0
28_Mb																																				0
29_Mb																																				0
30_Mb																																				0
31_Mb																																				0
32_Mb																						x														1
33_Mb																																				0
34_Mb																																				0
35_Mb																														x	x	x				3
36_Mb												x																								1
37_Mb												x															x									2
38_Mb																																				0
39_Mb																																				0
40_Mb																																				0
41_Mb																																				0
42_Mb																															x					1
43_Mb																															x					1
44_Mb																															x					1
45_Mb																																				0
46_Mb																																				0
47_Mb																																				0
48_Mb																																				0
49_Mb																														x						1
50_Mb																														x						1
51_Mb						x																								x						2
52_Mb						x																								x						2
53_Mb																														x						1
54_Mb																														x						1
55_Mb																														x						1
56_Mb																														x						1

## Sheet: CHR_9
	Akhal_Teke	Andalusian	Arabian	Belgian	Caspian	Clydesdale	Exmoor	Fell_Pony	Finnhorse	Franches-Montagnes	French_Trotter	Hanoverian	Icelandic	Lusitano	Mangalarga_Paulista	Maremmano	Miniature	Mongolian	Morgan	New_Forest_Pony	North_Swedish_Horse	Norwegian_Fjord	Paint	Percheron	Peruvian_Paso	Puerto_Rican_Paso_Fino	Quarter_Horse	Saddlebred	Shetland	Shire	Standardbred_(Norway)	Standardbred_(US)	Thoroughbred_(UK_Ire)	Thoroughbred_(US)	Tuva	N_total
0_Mb																																				0
1_Mb																																				0
2_Mb																																				0
3_Mb																																				0
4_Mb																																				0
5_Mb																																				0
6_Mb																																				0
7_Mb																																				0
8_Mb																																				0
9_Mb																																				0
10_Mb																																				0
11_Mb																																				0
12_Mb																																				0
13_Mb																																				0
14_Mb																																				0
15_Mb																																				0
16_Mb																																				0
17_Mb																																				0
18_Mb																																				0
19_Mb																																				0
20_Mb																																				0
21_Mb																																				0
22_Mb																																				0
23_Mb																																				0
24_Mb																																				0
25_Mb																																				0
26_Mb																																				0
27_Mb																																				0
28_Mb																																				0
29_Mb																																				0
30_Mb																																				0
31_Mb																																				0
32_Mb																																				0
33_Mb																																				0
34_Mb																																				0
35_Mb																																				0
36_Mb																																				0
37_Mb																																				0
38_Mb																																				0
39_Mb																																				0
40_Mb																																				0
41_Mb																																				0
42_Mb																																				0
43_Mb																																				0
44_Mb																																				0
45_Mb																																				0
46_Mb																																				0
47_Mb																																				0
48_Mb																																				0
49_Mb																																				0
50_Mb																																				0
51_Mb																																				0
52_Mb																																				0
53_Mb																																				0
54_Mb																																				0
55_Mb				x																																1
56_Mb				x																																1
57_Mb				x																																1

## Sheet: CHR_10
	Akhal_Teke	Andalusian	Arabian	Belgian	Caspian	Clydesdale	Exmoor	Fell_Pony	Finnhorse	Franches-Montagnes	French_Trotter	Hanoverian	Icelandic	Lusitano	Mangalarga_Paulista	Maremmano	Miniature	Mongolian	Morgan	New_Forest_Pony	North_Swedish_Horse	Norwegian_Fjord	Paint	Percheron	Peruvian_Paso	Puerto_Rican_Paso_Fino	Quarter_Horse	Saddlebred	Shetland	Shire	Standardbred_(Norway)	Standardbred_(US)	Thoroughbred_(UK_Ire)	Thoroughbred_(US)	Tuva	N_total
0_Mb																																				0
1_Mb																																				0
2_Mb																																				0
3_Mb																																				0
4_Mb																																				0
5_Mb																																				0
6_Mb																																				0
7_Mb																																				0
8_Mb																																				0
9_Mb																																				0
10_Mb																																				0
11_Mb																																				0
12_Mb																																				0
13_Mb																																				0
14_Mb																																				0
15_Mb																																				0
16_Mb																																				0
17_Mb																																				0
18_Mb																																				0
19_Mb																																				0
20_Mb						x																														1
21_Mb						x																														1
22_Mb																																				0
23_Mb						x																		x												2
24_Mb				x		x																														2
25_Mb				x		x							x											x												4
26_Mb				x		x							x											x	x											5
27_Mb				x		x							x											x	x											5
28_Mb				x		x							x											x	x											5
29_Mb				x		x																		x												3
30_Mb						x																														1
31_Mb						x																														1
32_Mb																																				0
33_Mb																																				0
34_Mb																																				0
35_Mb																								x												1
36_Mb																								x												1
37_Mb																								x												1
38_Mb																								x												1

[truncated: 21 more sheets: CHR_11, CHR_12, CHR_13, CHR_14, CHR_15, CHR_16, CHR_17, CHR_18, CHR_19, CHR_20, CHR_21, CHR_22, CHR_23, CHR_24, CHR_25, CHR_26, CHR_27, CHR_28, CHR_29, CHR_30 …]
