# Supplementary material for: A publicly available repository of ROH islands reveals signatures of selection in different livestock and pet species
Source: Genet Sel Evol. 2021 Jan 4;53:2. doi: 10.1186/s12711-020-00599-7 (PMC7784028; doi:10.1186/s12711-020-00599-7)
Supplement: Supplementary file 11 — Additional file 11: Table S11. ROH island regions (bins of one Mb) for the studied pig populations: overview for all chromosomes. Within each cell, the genomic region(s) with an ROH island are given (in Mb). [file 12711_2020_599_MOESM11_ESM.xlsx]

## Sheet: Sheet1
population/Chromosome	CHR1	CHR2	CHR3	CHR4	CHR5	CHR6	CHR7	CHR8	CHR9	CHR10	CHR11	CHR12	CHR13	CHR14	CHR15	CHR16	CHR17	CHR18
Belorussian_Pork_Swine	112-115 ; 232-238						75-77						93-97	50-51
China_Bamaxiang	40-43	147-150	104-109												96-104
China_Bamei	99-102			49-54									82-136		43-53
China_Congjiangxiang		26-32		22-33
China_DiqingZang				48-54	30-32									51-51
China_Dongshan							60-64		77-78
China_Erhualian	75-80						34-39					27-32		110-133
China_Guangdongdahuabai
China_Guanling				49-80
China_Hetaodaer	224-226							73-73
China_Jinhua	249-256																20-25
China_Laiwuhei		155-158		35-39				126-131							0-3
China_Lantang	168-186												39-39 ; 211-214
China_Leanhua							18-35					27-33
China_Leping_Spotted	96-97		81-91	72-78	78-85		104-106											30-45
China_Meishan			59-66												105-123
China_MilinZang	118-120 ; 249-250			48-53	43-49												39-41
China_Mingguangxiaoer	6-8			7-7						31-34				110-112	70-77
China_Minzhu		20-22			32-34						60-64							25-26
China_Nanchang_WildBoar															65-65
China_Neijiang	167-178			133-134			17-17	102-107					52-57
China_Rongchang								48-76	23-25 ; 128-129		37-56		52-57		134-134
China_Tongcheng	191-222												50-56		65-85
China_Wannan_Spotted	188-191
China_Wuzhishan				48-53										53-53
China_Zang				50-53
Croatia_WildBoar	185-185												189-192
Czech_Prestice								93-93					53-97		75-88
Duroc_1	139-264	87-95	49-55						78-98		12-15		58-59	100-106	62-70 ; 112-118
Duroc_2	76-82	88-89	51-54				33-58		93-100				90-90	81-86	78-119
Duroc_3	32-33	73-90					56-78		88-96						62-65 ; 114-118
Duroc_4	232-264	88-90	49-53		36-56	82-99	58-58							81-107
Hungary_Mangalica											52-86		120-130	137-140			55-59
Iberian_WildBoar	207-208
Italy_Calabrese	0-2			5-8										53-56	62-65		0-5
Italy_Nera_Siciliana	3-5			48-54 ; 106-108	61-64 ; 107-109	19-57	74-77				43-46			53-58
Italy_Sardinia_WildBoar				49-54		48-52		100-106			40-40			73-78
Italy_WildBoar
Landrace_1	109-111	42-44									56-57			112-116
Landrace_2	226-230	44-49							24-26		67-68
Landrace_4				48-52			81-83
Landrace_5	232-243								122-122				71-75
Landrace_6						13-15	53-63				35-40		93-97		84-84		18-18
Landrace_7						14-15			63-63				93-96		73-84
LargeWhite-Meishan_-_F1
LargeWhite_1	158-162 ; 239-243			48-51
LargeWhite_2	64-65 ; 154-180			106-110										132-132
LargeWhite_3	155-158						95-96	49-71
LargeWhite_4	206-210		106-107										148-149		74-80
NW_European_WildBoar														150-151	150-151
Peru_Creole_Peru	42-44		28-29		46-54			108-110			35-75		17-73
Pietrain-LargeWhite_Synthetic_	158-161		93-98	65-85										108-109			4-5
Pietrain_1								39-76					94-96					11-17
Pietrain_2								39-125
Pietrain_3								39-76					94-97		73-127			10-18
Poland_Pulawska_Spot	161-178	98-101		107-143									94-97 ; 189-191		123-123			25-27
Russia_Breitov	49-49			57-58			57-58						94-96
Russia_Livni	172-172	58-60		49-55
Russia_Wildboar_West	76-107 ; 149-153			50-51			74-75							89-91
South_Balkan_WildBoar				48-53			92-94							128-134
Spain_Chato_Murciano									40-76
Spain_Iberian											8-8			103-107	96-107
Sweden_Linderoth	0-3 ; 279-279		80-87	48-82										74-80 ; 135-138
UK_Berkshire	65-70	121-123		43-46	42-59		75-81	70-74
UK_British_Saddleback													93-97	72-78	85-92
UK_Gloucester_Old_Spot			61-68 ; 112-113			135-138	95-95	24-30			51-57	26-26		17-30 ; 145-150		36-39
UK_Hampshire	123-126 ; 168-176 ; 232-247			81-97	38-42	39-39		40-47					89-97
UK_Large_Black					39-42			104-109					161-167
UK_Middle_White															51-59			41-41
UK_Tamworth		35-35			14-16		43-46		33-38	34-36				9-13			21-34
UK_Welsh					46-47		56-56							44-98			16-21
Ukraine_Red_White_Belted	177-179	88-96					43-44	66-68					93-97		115-118
Ukrainian_White_Steppe	138-205			74-97									94-96
USA_Berkshire	2-4 ; 65-71 ; 217-218								114-117					76-78			1-6
USA_FeralPig	95-97 ; 183-184 ; 249-250			49-54								28-30
USA_Guinea_hog	5-8			129-132		115-124
USA_Hampshire	84-84 ; 176-176	15-35			21-49								93-95
USA_Mulefoot	183-229 ; 292-295	124-135	71-75					80-87			3-48		35-82
