# Supplementary material for: A publicly available repository of ROH islands reveals signatures of selection in different livestock and pet species
Source: Genet Sel Evol. 2021 Jan 4;53:2. doi: 10.1186/s12711-020-00599-7 (PMC7784028; doi:10.1186/s12711-020-00599-7)
Supplement: Supplementary file 12 — Additional file 12: Table S12. ROH island regions (bins of one Mb) for the studied pig populations: details per chromosome. Within the Excel file, there is one tab for each chromosome with ROH island details per population. Cells are marked with an ‘x’ if an ROH island appeared in the specific region. [file 12711_2020_599_MOESM12_ESM.xlsx]

## Sheet: CHR_1
	Belorussian_Pork_Swine	China_Bamaxiang	China_Bamei	China_Congjiangxiang	China_DiqingZang	China_Dongshan	China_Erhualian	China_Guangdongdahuabai	China_Guanling	China_Hetaodaer	China_Jinhua	China_Laiwuhei	China_Lantang	China_Leanhua	China_Leping_Spotted	China_Meishan	China_MilinZang	China_Mingguangxiaoer	China_Minzhu	China_Nanchang_WildBoar	China_Neijiang	China_Rongchang	China_Tongcheng	China_Wannan_Spotted	China_Wuzhishan	China_Zang	Croatia_WildBoar	Czech_Prestice	Duroc_1	Duroc_2	Duroc_3	Duroc_4	Hungary_Mangalica	Iberian_WildBoar	Italy_Calabrese	Italy_Nera_Siciliana	Italy_Sardinia_WildBoar	Italy_WildBoar	Landrace_1	Landrace_2	Landrace_4	Landrace_5	Landrace_6	Landrace_7	LargeWhite-Meishan_-_F1	LargeWhite_1	LargeWhite_2	LargeWhite_3	LargeWhite_4
0_Mb																																			x
1_Mb																																			x
2_Mb																																			x
3_Mb																																				x
4_Mb
5_Mb																																				x
6_Mb																		x
7_Mb																		x
8_Mb																		x
9_Mb
10_Mb
11_Mb
12_Mb
13_Mb
14_Mb
15_Mb
16_Mb
17_Mb
18_Mb
19_Mb
20_Mb
21_Mb
22_Mb
23_Mb
24_Mb
25_Mb
26_Mb
27_Mb
28_Mb
29_Mb
30_Mb
31_Mb
32_Mb																															x
33_Mb																															x
34_Mb
35_Mb
36_Mb
37_Mb
38_Mb
39_Mb
40_Mb		x
41_Mb		x
42_Mb		x
43_Mb		x
44_Mb
45_Mb
46_Mb
47_Mb
48_Mb
49_Mb
50_Mb
51_Mb
52_Mb
53_Mb
54_Mb
55_Mb
56_Mb
57_Mb
58_Mb
59_Mb
60_Mb
61_Mb
62_Mb
63_Mb
64_Mb																																															x
65_Mb																																															x
66_Mb
67_Mb
68_Mb
69_Mb
70_Mb
71_Mb
72_Mb
73_Mb
74_Mb
75_Mb							x
76_Mb							x																							x
77_Mb							x
78_Mb							x																							x
79_Mb							x																							x
80_Mb							x																							x
81_Mb																														x
82_Mb																														x
83_Mb
84_Mb
85_Mb
86_Mb
87_Mb
88_Mb
89_Mb
90_Mb
91_Mb
92_Mb
93_Mb
94_Mb
95_Mb
96_Mb															x
97_Mb															x
98_Mb
99_Mb			x
100_Mb			x
101_Mb			x
102_Mb			x
103_Mb
104_Mb
105_Mb
106_Mb
107_Mb
108_Mb
109_Mb																																							x
110_Mb																																							x
111_Mb																																							x
112_Mb	x
113_Mb	x
114_Mb	x
115_Mb	x
116_Mb
117_Mb
118_Mb																	x
119_Mb																	x
120_Mb																	x
121_Mb
122_Mb
123_Mb
124_Mb
125_Mb
126_Mb
127_Mb
128_Mb
129_Mb
130_Mb
131_Mb
132_Mb
133_Mb
134_Mb
135_Mb
136_Mb
137_Mb
138_Mb
139_Mb																													x
140_Mb																													x
141_Mb																													x
142_Mb																													x
143_Mb
144_Mb
145_Mb																													x
146_Mb
147_Mb
148_Mb
149_Mb
150_Mb
151_Mb
152_Mb
153_Mb
154_Mb																																															x
155_Mb																																																x
156_Mb
157_Mb
158_Mb																																														x		x
159_Mb																																														x
160_Mb																																														x
161_Mb																																														x	x
162_Mb																																														x
163_Mb
164_Mb
165_Mb
166_Mb
167_Mb																					x
168_Mb													x								x
169_Mb																					x
170_Mb																					x
171_Mb																					x
172_Mb																					x
173_Mb
174_Mb
175_Mb																																															x
176_Mb																																															x
177_Mb
178_Mb																					x								x
179_Mb													x																x
180_Mb													x																x																		x
181_Mb													x
182_Mb													x
183_Mb													x
184_Mb													x
185_Mb													x														x
186_Mb													x
187_Mb
188_Mb																								x
189_Mb																								x
190_Mb																								x
191_Mb																							x	x
192_Mb
193_Mb																							x
194_Mb																							x
195_Mb																							x
196_Mb																							x
197_Mb																							x
198_Mb																							x						x
199_Mb																													x
200_Mb
201_Mb
202_Mb
203_Mb
204_Mb
205_Mb
206_Mb																																																	x
207_Mb																																		x															x
208_Mb																																		x
209_Mb																																																	x
210_Mb																																																	x
211_Mb
212_Mb
213_Mb																							x
214_Mb
215_Mb																							x
216_Mb																							x
217_Mb																							x
218_Mb																							x
219_Mb
220_Mb
221_Mb																							x
222_Mb																							x
223_Mb
224_Mb										x																			x
225_Mb
226_Mb										x																			x											x
227_Mb																																								x
228_Mb																																								x
229_Mb																																								x
230_Mb																																								x
231_Mb
232_Mb	x																															x										x
233_Mb	x																															x										x
234_Mb	x																																									x
235_Mb	x																																									x
236_Mb	x																																									x
237_Mb	x																															x										x
238_Mb	x																															x										x
239_Mb																																x										x				x
240_Mb																																										x				x
241_Mb																																										x				x
242_Mb																																										x				x
243_Mb																																										x				x
244_Mb
245_Mb
246_Mb
247_Mb
248_Mb
249_Mb											x						x												x
250_Mb											x						x
251_Mb											x
252_Mb											x
253_Mb											x
254_Mb											x
255_Mb											x
256_Mb											x
257_Mb
258_Mb
259_Mb
260_Mb																																x
261_Mb																																x
262_Mb																													x			x
263_Mb																													x			x
264_Mb																													x			x
265_Mb
266_Mb
267_Mb
268_Mb
269_Mb
270_Mb
271_Mb
272_Mb
273_Mb
274_Mb
275_Mb
276_Mb
277_Mb
278_Mb
279_Mb
280_Mb
281_Mb
282_Mb
283_Mb
284_Mb
285_Mb
286_Mb
287_Mb
288_Mb
289_Mb
290_Mb
291_Mb
292_Mb
293_Mb
294_Mb
295_Mb
[truncated: 30 more columns]

## Sheet: CHR_2
	Belorussian_Pork_Swine	China_Bamaxiang	China_Bamei	China_Congjiangxiang	China_DiqingZang	China_Dongshan	China_Erhualian	China_Guangdongdahuabai	China_Guanling	China_Hetaodaer	China_Jinhua	China_Laiwuhei	China_Lantang	China_Leanhua	China_Leping_Spotted	China_Meishan	China_MilinZang	China_Mingguangxiaoer	China_Minzhu	China_Nanchang_WildBoar	China_Neijiang	China_Rongchang	China_Tongcheng	China_Wannan_Spotted	China_Wuzhishan	China_Zang	Croatia_WildBoar	Czech_Prestice	Duroc_1	Duroc_2	Duroc_3	Duroc_4	Hungary_Mangalica	Iberian_WildBoar	Italy_Calabrese	Italy_Nera_Siciliana	Italy_Sardinia_WildBoar	Italy_WildBoar	Landrace_1	Landrace_2	Landrace_4	Landrace_5	Landrace_6	Landrace_7	LargeWhite-Meishan_-_F1	LargeWhite_1	LargeWhite_2	LargeWhite_3	LargeWhite_4
0_Mb
1_Mb
2_Mb
3_Mb
4_Mb
5_Mb
6_Mb
7_Mb
8_Mb
9_Mb
10_Mb
11_Mb
12_Mb
13_Mb
14_Mb
15_Mb
16_Mb
17_Mb
18_Mb
19_Mb
20_Mb																			x
21_Mb																			x
22_Mb																			x
23_Mb
24_Mb
25_Mb
26_Mb				x
27_Mb				x
28_Mb				x
29_Mb				x
30_Mb				x
31_Mb				x
32_Mb				x
33_Mb
34_Mb
35_Mb
36_Mb
37_Mb
38_Mb
39_Mb
40_Mb
41_Mb
42_Mb																																							x
43_Mb																																							x
44_Mb																																							x	x
45_Mb																																								x
46_Mb																																								x
47_Mb
48_Mb
49_Mb																																								x
50_Mb
51_Mb
52_Mb
53_Mb
54_Mb
55_Mb
56_Mb
57_Mb
58_Mb
59_Mb
60_Mb
61_Mb
62_Mb
63_Mb
64_Mb
65_Mb
66_Mb
67_Mb
68_Mb
69_Mb
70_Mb
71_Mb
72_Mb
73_Mb																															x
74_Mb																															x
75_Mb																															x
76_Mb																															x
77_Mb																															x
78_Mb																															x
79_Mb																															x
80_Mb																															x
81_Mb
82_Mb																															x
83_Mb																															x
84_Mb
85_Mb
86_Mb																															x
87_Mb																													x		x
88_Mb																														x	x	x
89_Mb																														x	x	x
90_Mb																															x	x
91_Mb
92_Mb																													x
93_Mb																													x
94_Mb																													x
95_Mb																													x
96_Mb
97_Mb
98_Mb
99_Mb
100_Mb
101_Mb
102_Mb
103_Mb
104_Mb
105_Mb
106_Mb
107_Mb
108_Mb
109_Mb
110_Mb
111_Mb
112_Mb
113_Mb
114_Mb
115_Mb
116_Mb
117_Mb
118_Mb
119_Mb
120_Mb
121_Mb
122_Mb
123_Mb
124_Mb
125_Mb
126_Mb
127_Mb
128_Mb
129_Mb
130_Mb
131_Mb
132_Mb
133_Mb
134_Mb
135_Mb
136_Mb
137_Mb
138_Mb
139_Mb
140_Mb
141_Mb
142_Mb
143_Mb
144_Mb
145_Mb
146_Mb
147_Mb		x
148_Mb		x
149_Mb		x
150_Mb		x
151_Mb
152_Mb
153_Mb
154_Mb
155_Mb												x
156_Mb												x
157_Mb												x
158_Mb												x
[truncated: 30 more columns]

## Sheet: CHR_3
	Belorussian_Pork_Swine	China_Bamaxiang	China_Bamei	China_Congjiangxiang	China_DiqingZang	China_Dongshan	China_Erhualian	China_Guangdongdahuabai	China_Guanling	China_Hetaodaer	China_Jinhua	China_Laiwuhei	China_Lantang	China_Leanhua	China_Leping_Spotted	China_Meishan	China_MilinZang	China_Mingguangxiaoer	China_Minzhu	China_Nanchang_WildBoar	China_Neijiang	China_Rongchang	China_Tongcheng	China_Wannan_Spotted	China_Wuzhishan	China_Zang	Croatia_WildBoar	Czech_Prestice	Duroc_1	Duroc_2	Duroc_3	Duroc_4	Hungary_Mangalica	Iberian_WildBoar	Italy_Calabrese	Italy_Nera_Siciliana	Italy_Sardinia_WildBoar	Italy_WildBoar	Landrace_1	Landrace_2	Landrace_4	Landrace_5	Landrace_6	Landrace_7	LargeWhite-Meishan_-_F1	LargeWhite_1	LargeWhite_2	LargeWhite_3	LargeWhite_4
0_Mb
1_Mb
2_Mb
3_Mb
4_Mb
5_Mb
6_Mb
7_Mb
8_Mb
9_Mb
10_Mb
11_Mb
12_Mb
13_Mb
14_Mb
15_Mb
16_Mb
17_Mb
18_Mb
19_Mb
20_Mb
21_Mb
22_Mb
23_Mb
24_Mb
25_Mb
26_Mb
27_Mb
28_Mb
29_Mb
30_Mb
31_Mb
32_Mb
33_Mb
34_Mb
35_Mb
36_Mb
37_Mb
38_Mb
39_Mb
40_Mb
41_Mb
42_Mb
43_Mb
44_Mb
45_Mb
46_Mb
47_Mb
48_Mb
49_Mb																													x			x
50_Mb																													x			x
51_Mb																													x	x		x
52_Mb																													x	x
53_Mb																													x	x		x
54_Mb																													x	x
55_Mb																													x
56_Mb
57_Mb
58_Mb
59_Mb																x
60_Mb																x
61_Mb																x
62_Mb																x
63_Mb																x
64_Mb																x
65_Mb																x
66_Mb																x
67_Mb
68_Mb
69_Mb
70_Mb
71_Mb
72_Mb
73_Mb
74_Mb
75_Mb
76_Mb
77_Mb
78_Mb
79_Mb
80_Mb
81_Mb															x
82_Mb															x
83_Mb															x
84_Mb															x
85_Mb															x
86_Mb															x
87_Mb															x
88_Mb															x
89_Mb															x
90_Mb															x
91_Mb															x
92_Mb
93_Mb
94_Mb
95_Mb
96_Mb
97_Mb
98_Mb
99_Mb
100_Mb
101_Mb
102_Mb
103_Mb
104_Mb		x
105_Mb		x
106_Mb		x																																															x
107_Mb		x																																															x
108_Mb		x
109_Mb		x
110_Mb
111_Mb
112_Mb
113_Mb
[truncated: 30 more columns]

## Sheet: CHR_4
	Belorussian_Pork_Swine	China_Bamaxiang	China_Bamei	China_Congjiangxiang	China_DiqingZang	China_Dongshan	China_Erhualian	China_Guangdongdahuabai	China_Guanling	China_Hetaodaer	China_Jinhua	China_Laiwuhei	China_Lantang	China_Leanhua	China_Leping_Spotted	China_Meishan	China_MilinZang	China_Mingguangxiaoer	China_Minzhu	China_Nanchang_WildBoar	China_Neijiang	China_Rongchang	China_Tongcheng	China_Wannan_Spotted	China_Wuzhishan	China_Zang	Croatia_WildBoar	Czech_Prestice	Duroc_1	Duroc_2	Duroc_3	Duroc_4	Hungary_Mangalica	Iberian_WildBoar	Italy_Calabrese	Italy_Nera_Siciliana	Italy_Sardinia_WildBoar	Italy_WildBoar	Landrace_1	Landrace_2	Landrace_4	Landrace_5	Landrace_6	Landrace_7	LargeWhite-Meishan_-_F1	LargeWhite_1	LargeWhite_2	LargeWhite_3	LargeWhite_4
0_Mb
1_Mb
2_Mb
3_Mb
4_Mb
5_Mb																																			x
6_Mb																																			x
7_Mb																		x																	x
8_Mb																																			x
9_Mb
10_Mb
11_Mb
12_Mb
13_Mb
14_Mb
15_Mb
16_Mb
17_Mb
18_Mb
19_Mb
20_Mb
21_Mb
22_Mb				x
23_Mb				x
24_Mb
25_Mb				x
26_Mb				x
27_Mb				x
28_Mb				x
29_Mb				x
30_Mb				x
31_Mb				x
32_Mb				x
33_Mb				x
34_Mb
35_Mb												x
36_Mb												x
37_Mb												x
38_Mb												x
39_Mb												x
40_Mb
41_Mb
42_Mb
43_Mb
44_Mb
45_Mb
46_Mb
47_Mb
48_Mb					x												x								x											x					x					x
49_Mb			x		x				x								x								x											x	x				x					x
50_Mb			x		x				x								x								x	x										x	x				x					x
51_Mb			x		x				x								x								x	x										x	x				x					x
52_Mb			x		x												x								x	x										x	x				x
53_Mb			x		x				x								x								x	x										x	x
54_Mb			x		x																															x	x
55_Mb
56_Mb
57_Mb
58_Mb
59_Mb
60_Mb
61_Mb
62_Mb
63_Mb
64_Mb
65_Mb
66_Mb
67_Mb
68_Mb
69_Mb
70_Mb
71_Mb
72_Mb															x
73_Mb															x
74_Mb															x
75_Mb															x
76_Mb															x
77_Mb															x
78_Mb															x
79_Mb									x
80_Mb									x
81_Mb
82_Mb
83_Mb
84_Mb
85_Mb
86_Mb
87_Mb
88_Mb
89_Mb
90_Mb
91_Mb
92_Mb
93_Mb
94_Mb
95_Mb
96_Mb
97_Mb
98_Mb
99_Mb
100_Mb
101_Mb
102_Mb
103_Mb
104_Mb
105_Mb
106_Mb																																				x											x
107_Mb																																				x
108_Mb																																				x											x
109_Mb																																															x
110_Mb																																															x
111_Mb
112_Mb
113_Mb
114_Mb
115_Mb
116_Mb
117_Mb
118_Mb
119_Mb
120_Mb
121_Mb
122_Mb
123_Mb
124_Mb
125_Mb
126_Mb
127_Mb
128_Mb
129_Mb
130_Mb
131_Mb
132_Mb
133_Mb																					x
134_Mb																					x
135_Mb
136_Mb
137_Mb
138_Mb
139_Mb
140_Mb
141_Mb
142_Mb
143_Mb
[truncated: 30 more columns]

## Sheet: CHR_5
	Belorussian_Pork_Swine	China_Bamaxiang	China_Bamei	China_Congjiangxiang	China_DiqingZang	China_Dongshan	China_Erhualian	China_Guangdongdahuabai	China_Guanling	China_Hetaodaer	China_Jinhua	China_Laiwuhei	China_Lantang	China_Leanhua	China_Leping_Spotted	China_Meishan	China_MilinZang	China_Mingguangxiaoer	China_Minzhu	China_Nanchang_WildBoar	China_Neijiang	China_Rongchang	China_Tongcheng	China_Wannan_Spotted	China_Wuzhishan	China_Zang	Croatia_WildBoar	Czech_Prestice	Duroc_1	Duroc_2	Duroc_3	Duroc_4	Hungary_Mangalica	Iberian_WildBoar	Italy_Calabrese	Italy_Nera_Siciliana	Italy_Sardinia_WildBoar	Italy_WildBoar	Landrace_1	Landrace_2	Landrace_4	Landrace_5	Landrace_6	Landrace_7	LargeWhite-Meishan_-_F1	LargeWhite_1	LargeWhite_2	LargeWhite_3	LargeWhite_4
0_Mb
1_Mb
2_Mb
3_Mb
4_Mb
5_Mb
6_Mb
7_Mb
8_Mb
9_Mb
10_Mb
11_Mb
12_Mb
13_Mb
14_Mb
15_Mb
16_Mb
17_Mb
18_Mb
19_Mb
20_Mb
21_Mb
22_Mb
23_Mb
24_Mb
25_Mb
26_Mb
27_Mb
28_Mb
29_Mb
30_Mb					x
31_Mb					x
32_Mb					x														x
33_Mb																			x
34_Mb																			x
35_Mb
36_Mb																																x
37_Mb																																x
38_Mb																																x
39_Mb
40_Mb
41_Mb
42_Mb
43_Mb																	x
44_Mb																	x
45_Mb																	x
46_Mb																	x
47_Mb																	x
48_Mb																	x
49_Mb																	x
50_Mb
51_Mb
52_Mb
53_Mb
54_Mb
55_Mb																																x
56_Mb																																x
57_Mb
58_Mb
59_Mb
60_Mb
61_Mb																																				x
62_Mb																																				x
63_Mb																																				x
64_Mb																																				x
65_Mb
66_Mb
67_Mb
68_Mb
69_Mb
70_Mb
71_Mb
72_Mb
73_Mb
74_Mb
75_Mb
76_Mb
77_Mb
78_Mb															x
79_Mb
80_Mb															x
81_Mb
82_Mb															x
83_Mb															x
84_Mb															x
85_Mb															x
86_Mb
87_Mb
88_Mb
89_Mb
90_Mb
91_Mb
92_Mb
93_Mb
94_Mb
95_Mb
96_Mb
97_Mb
98_Mb
99_Mb
100_Mb
101_Mb
102_Mb
103_Mb
104_Mb
105_Mb
106_Mb
107_Mb																																				x
108_Mb																																				x
109_Mb																																				x
[truncated: 30 more columns]

## Sheet: CHR_6
	Belorussian_Pork_Swine	China_Bamaxiang	China_Bamei	China_Congjiangxiang	China_DiqingZang	China_Dongshan	China_Erhualian	China_Guangdongdahuabai	China_Guanling	China_Hetaodaer	China_Jinhua	China_Laiwuhei	China_Lantang	China_Leanhua	China_Leping_Spotted	China_Meishan	China_MilinZang	China_Mingguangxiaoer	China_Minzhu	China_Nanchang_WildBoar	China_Neijiang	China_Rongchang	China_Tongcheng	China_Wannan_Spotted	China_Wuzhishan	China_Zang	Croatia_WildBoar	Czech_Prestice	Duroc_1	Duroc_2	Duroc_3	Duroc_4	Hungary_Mangalica	Iberian_WildBoar	Italy_Calabrese	Italy_Nera_Siciliana	Italy_Sardinia_WildBoar	Italy_WildBoar	Landrace_1	Landrace_2	Landrace_4	Landrace_5	Landrace_6	Landrace_7	LargeWhite-Meishan_-_F1	LargeWhite_1	LargeWhite_2	LargeWhite_3	LargeWhite_4
0_Mb
1_Mb
2_Mb
3_Mb
4_Mb
5_Mb
6_Mb
7_Mb
8_Mb
9_Mb
10_Mb
11_Mb
12_Mb
13_Mb																																											x
14_Mb																																											x	x
15_Mb																																											x	x
16_Mb
17_Mb
18_Mb
19_Mb																																				x
20_Mb																																				x
21_Mb																																				x
22_Mb
23_Mb
24_Mb
25_Mb
26_Mb
27_Mb
28_Mb
29_Mb
30_Mb
31_Mb
32_Mb
33_Mb
34_Mb
35_Mb
36_Mb
37_Mb
38_Mb
39_Mb
40_Mb
41_Mb
42_Mb
43_Mb
44_Mb
45_Mb
46_Mb
47_Mb
48_Mb																																					x
49_Mb																																					x
50_Mb																																					x
51_Mb																																				x	x
52_Mb																																				x	x
53_Mb																																				x
54_Mb																																				x
55_Mb																																				x
56_Mb																																				x
57_Mb																																				x
58_Mb
59_Mb
60_Mb
61_Mb
62_Mb
63_Mb
64_Mb
65_Mb
66_Mb
67_Mb
68_Mb
69_Mb
70_Mb
71_Mb
72_Mb
73_Mb
74_Mb
75_Mb
76_Mb
77_Mb
78_Mb
79_Mb
80_Mb
81_Mb
82_Mb																																x
83_Mb
84_Mb																																x
85_Mb
86_Mb																																x
87_Mb																																x
88_Mb																																x
89_Mb																																x
90_Mb																																x
91_Mb																																x
92_Mb																																x
93_Mb																																x
94_Mb																																x
95_Mb
96_Mb																																x
97_Mb																																x
98_Mb																																x
99_Mb																																x
100_Mb
101_Mb
102_Mb
103_Mb
104_Mb
105_Mb
106_Mb
107_Mb
108_Mb
109_Mb
110_Mb
111_Mb
112_Mb
113_Mb
114_Mb
115_Mb
116_Mb
117_Mb
118_Mb
119_Mb
120_Mb
121_Mb
122_Mb
123_Mb
124_Mb
125_Mb
126_Mb
127_Mb
128_Mb
129_Mb
130_Mb
131_Mb
132_Mb
133_Mb
134_Mb
135_Mb
136_Mb
137_Mb
138_Mb
[truncated: 30 more columns]

## Sheet: CHR_7
	Belorussian_Pork_Swine	China_Bamaxiang	China_Bamei	China_Congjiangxiang	China_DiqingZang	China_Dongshan	China_Erhualian	China_Guangdongdahuabai	China_Guanling	China_Hetaodaer	China_Jinhua	China_Laiwuhei	China_Lantang	China_Leanhua	China_Leping_Spotted	China_Meishan	China_MilinZang	China_Mingguangxiaoer	China_Minzhu	China_Nanchang_WildBoar	China_Neijiang	China_Rongchang	China_Tongcheng	China_Wannan_Spotted	China_Wuzhishan	China_Zang	Croatia_WildBoar	Czech_Prestice	Duroc_1	Duroc_2	Duroc_3	Duroc_4	Hungary_Mangalica	Iberian_WildBoar	Italy_Calabrese	Italy_Nera_Siciliana	Italy_Sardinia_WildBoar	Italy_WildBoar	Landrace_1	Landrace_2	Landrace_4	Landrace_5	Landrace_6	Landrace_7	LargeWhite-Meishan_-_F1	LargeWhite_1	LargeWhite_2	LargeWhite_3	LargeWhite_4
0_Mb
1_Mb
2_Mb
3_Mb
4_Mb
5_Mb
6_Mb
7_Mb
8_Mb
9_Mb
10_Mb
11_Mb
12_Mb
13_Mb
14_Mb
15_Mb
16_Mb
17_Mb																					x
18_Mb														x
19_Mb														x
20_Mb														x
21_Mb
22_Mb
23_Mb
24_Mb
25_Mb
26_Mb
27_Mb
28_Mb
29_Mb
30_Mb														x
31_Mb														x
32_Mb														x
33_Mb														x																x
34_Mb							x							x																x
35_Mb							x							x
36_Mb							x
37_Mb							x
38_Mb							x
39_Mb							x
40_Mb
41_Mb
42_Mb
43_Mb
44_Mb
45_Mb
46_Mb
47_Mb
48_Mb
49_Mb
50_Mb
51_Mb
52_Mb
53_Mb																																											x
54_Mb																																											x
55_Mb
56_Mb																															x												x
57_Mb																														x													x
58_Mb																														x	x	x
59_Mb																																											x
60_Mb						x																																					x
61_Mb						x																																					x
62_Mb						x																																					x
63_Mb						x																																					x
64_Mb						x
65_Mb
66_Mb
67_Mb
68_Mb
69_Mb
70_Mb
71_Mb
72_Mb
73_Mb
74_Mb																																				x
75_Mb	x																																			x
76_Mb	x																																			x
77_Mb	x																																			x
78_Mb																															x
79_Mb
80_Mb
81_Mb																																									x
82_Mb																																									x
83_Mb																																									x
84_Mb
85_Mb
86_Mb
87_Mb
88_Mb
89_Mb
90_Mb
91_Mb
92_Mb
93_Mb
94_Mb
95_Mb																																																x
96_Mb																																																x
97_Mb
98_Mb
99_Mb
100_Mb
101_Mb
102_Mb
103_Mb
104_Mb															x
105_Mb
106_Mb															x
[truncated: 30 more columns]

## Sheet: CHR_8
	Belorussian_Pork_Swine	China_Bamaxiang	China_Bamei	China_Congjiangxiang	China_DiqingZang	China_Dongshan	China_Erhualian	China_Guangdongdahuabai	China_Guanling	China_Hetaodaer	China_Jinhua	China_Laiwuhei	China_Lantang	China_Leanhua	China_Leping_Spotted	China_Meishan	China_MilinZang	China_Mingguangxiaoer	China_Minzhu	China_Nanchang_WildBoar	China_Neijiang	China_Rongchang	China_Tongcheng	China_Wannan_Spotted	China_Wuzhishan	China_Zang	Croatia_WildBoar	Czech_Prestice	Duroc_1	Duroc_2	Duroc_3	Duroc_4	Hungary_Mangalica	Iberian_WildBoar	Italy_Calabrese	Italy_Nera_Siciliana	Italy_Sardinia_WildBoar	Italy_WildBoar	Landrace_1	Landrace_2	Landrace_4	Landrace_5	Landrace_6	Landrace_7	LargeWhite-Meishan_-_F1	LargeWhite_1	LargeWhite_2	LargeWhite_3	LargeWhite_4
0_Mb
1_Mb
2_Mb
3_Mb
4_Mb
5_Mb
6_Mb
7_Mb
8_Mb
9_Mb
10_Mb
11_Mb
12_Mb
13_Mb
14_Mb
15_Mb
16_Mb
17_Mb
18_Mb
19_Mb
20_Mb
21_Mb
22_Mb
23_Mb
24_Mb
25_Mb
26_Mb
27_Mb
28_Mb
29_Mb
30_Mb
31_Mb
32_Mb
33_Mb
34_Mb
35_Mb
36_Mb
37_Mb
38_Mb
39_Mb
40_Mb
41_Mb
42_Mb
43_Mb
44_Mb
45_Mb
46_Mb
47_Mb
48_Mb																						x
49_Mb																																																x
50_Mb																						x
51_Mb																						x																										x
52_Mb																						x
53_Mb																						x																										x
54_Mb																						x																										x
55_Mb																						x																										x
56_Mb																						x																										x
57_Mb																						x																										x
58_Mb																						x																										x
59_Mb																						x																										x
60_Mb																						x
61_Mb																						x
62_Mb																						x
63_Mb																						x
64_Mb																						x
65_Mb																						x
66_Mb																						x
67_Mb																						x
68_Mb																						x																										x
69_Mb																						x																										x
70_Mb																						x																										x
71_Mb																						x																										x
72_Mb																						x
73_Mb										x												x
74_Mb																						x
75_Mb																						x
76_Mb																						x
77_Mb
78_Mb
79_Mb
80_Mb
81_Mb
82_Mb
83_Mb
84_Mb
85_Mb
86_Mb
87_Mb
88_Mb
89_Mb
90_Mb
91_Mb
92_Mb
93_Mb																												x
94_Mb
95_Mb
96_Mb
97_Mb
98_Mb
99_Mb
100_Mb																																					x
101_Mb																																					x
102_Mb																					x																x
103_Mb																					x																x
104_Mb																					x																x
105_Mb																					x																x
106_Mb																					x																x
107_Mb																					x
108_Mb
109_Mb
110_Mb
111_Mb
112_Mb
113_Mb
114_Mb
115_Mb
116_Mb
117_Mb
118_Mb
119_Mb
120_Mb
121_Mb
122_Mb
123_Mb
124_Mb
125_Mb
126_Mb												x
127_Mb												x
128_Mb												x
129_Mb												x
130_Mb												x
131_Mb												x
[truncated: 30 more columns]

## Sheet: CHR_9
	Belorussian_Pork_Swine	China_Bamaxiang	China_Bamei	China_Congjiangxiang	China_DiqingZang	China_Dongshan	China_Erhualian	China_Guangdongdahuabai	China_Guanling	China_Hetaodaer	China_Jinhua	China_Laiwuhei	China_Lantang	China_Leanhua	China_Leping_Spotted	China_Meishan	China_MilinZang	China_Mingguangxiaoer	China_Minzhu	China_Nanchang_WildBoar	China_Neijiang	China_Rongchang	China_Tongcheng	China_Wannan_Spotted	China_Wuzhishan	China_Zang	Croatia_WildBoar	Czech_Prestice	Duroc_1	Duroc_2	Duroc_3	Duroc_4	Hungary_Mangalica	Iberian_WildBoar	Italy_Calabrese	Italy_Nera_Siciliana	Italy_Sardinia_WildBoar	Italy_WildBoar	Landrace_1	Landrace_2	Landrace_4	Landrace_5	Landrace_6	Landrace_7	LargeWhite-Meishan_-_F1	LargeWhite_1	LargeWhite_2	LargeWhite_3	LargeWhite_4
0_Mb
1_Mb
2_Mb
3_Mb
4_Mb
5_Mb
6_Mb
7_Mb
8_Mb
9_Mb
10_Mb
11_Mb
12_Mb
13_Mb
14_Mb
15_Mb
16_Mb
17_Mb
18_Mb
19_Mb
20_Mb
21_Mb
22_Mb
23_Mb																						x
24_Mb																						x																		x
25_Mb																						x																		x
26_Mb																																								x
27_Mb
28_Mb
29_Mb
30_Mb
31_Mb
32_Mb
33_Mb
34_Mb
35_Mb
36_Mb
37_Mb
38_Mb
39_Mb
40_Mb
41_Mb
42_Mb
43_Mb
44_Mb
45_Mb
46_Mb
47_Mb
48_Mb
49_Mb
50_Mb
51_Mb
52_Mb
53_Mb
54_Mb
55_Mb
56_Mb
57_Mb
58_Mb
59_Mb
60_Mb
61_Mb
62_Mb
63_Mb																																												x
64_Mb
65_Mb
66_Mb
67_Mb
68_Mb
69_Mb
70_Mb
71_Mb
72_Mb
73_Mb
74_Mb
75_Mb
76_Mb
77_Mb						x
78_Mb						x																							x
79_Mb																													x
80_Mb																													x
81_Mb
82_Mb																													x
83_Mb																													x
84_Mb																													x
85_Mb																													x
86_Mb																													x
87_Mb
88_Mb																													x		x
89_Mb																													x		x
90_Mb																													x		x
91_Mb																													x		x
92_Mb																													x		x
93_Mb																													x	x	x
94_Mb																													x	x	x
95_Mb																													x		x
96_Mb																													x		x
97_Mb																													x
98_Mb																													x
99_Mb
100_Mb																														x
101_Mb
102_Mb
103_Mb
104_Mb
105_Mb
106_Mb
107_Mb
108_Mb
109_Mb
110_Mb
111_Mb
112_Mb
113_Mb
114_Mb
115_Mb
116_Mb
117_Mb
118_Mb
119_Mb
120_Mb
121_Mb
122_Mb																																										x
123_Mb
124_Mb
125_Mb
126_Mb
127_Mb
128_Mb																						x
129_Mb																						x
[truncated: 30 more columns]

## Sheet: CHR_10
	Belorussian_Pork_Swine	China_Bamaxiang	China_Bamei	China_Congjiangxiang	China_DiqingZang	China_Dongshan	China_Erhualian	China_Guangdongdahuabai	China_Guanling	China_Hetaodaer	China_Jinhua	China_Laiwuhei	China_Lantang	China_Leanhua	China_Leping_Spotted	China_Meishan	China_MilinZang	China_Mingguangxiaoer	China_Minzhu	China_Nanchang_WildBoar	China_Neijiang	China_Rongchang	China_Tongcheng	China_Wannan_Spotted	China_Wuzhishan	China_Zang	Croatia_WildBoar	Czech_Prestice	Duroc_1	Duroc_2	Duroc_3	Duroc_4	Hungary_Mangalica	Iberian_WildBoar	Italy_Calabrese	Italy_Nera_Siciliana	Italy_Sardinia_WildBoar	Italy_WildBoar	Landrace_1	Landrace_2	Landrace_4	Landrace_5	Landrace_6	Landrace_7	LargeWhite-Meishan_-_F1	LargeWhite_1	LargeWhite_2	LargeWhite_3	LargeWhite_4
0_Mb
1_Mb
2_Mb
3_Mb
4_Mb
5_Mb
6_Mb
7_Mb
8_Mb
9_Mb
10_Mb
11_Mb
12_Mb
13_Mb
14_Mb
15_Mb
16_Mb
17_Mb
18_Mb
19_Mb
20_Mb
21_Mb
22_Mb
23_Mb
24_Mb
25_Mb
26_Mb
27_Mb
28_Mb
29_Mb
30_Mb
31_Mb																		x
32_Mb																		x
33_Mb																		x
34_Mb																		x
35_Mb
36_Mb
[truncated: 30 more columns]

[truncated: 8 more sheets: CHR_11, CHR_12, CHR_13, CHR_14, CHR_15, CHR_16, CHR_17, CHR_18]
