# Supplementary material for: A publicly available repository of ROH islands reveals signatures of selection in different livestock and pet species
Source: Genet Sel Evol. 2021 Jan 4;53:2. doi: 10.1186/s12711-020-00599-7 (PMC7784028; doi:10.1186/s12711-020-00599-7)
Supplement: Supplementary file 13 — Additional file 13: Table S13. ROH island regions (bins of one Mb) for the studied sheep populations: overview for all chromosomes. Within each cell, the genomic region(s) with an ROH island are given (in Mb). [file 12711_2020_599_MOESM13_ESM.xlsx]

## Sheet: Sheet1
population/Chromosome	CHR1	CHR2	CHR3	CHR4	CHR5	CHR6	CHR7	CHR8	CHR9	CHR10	CHR11	CHR12	CHR13	CHR14	CHR15	CHR16	CHR17	CHR18	CHR19	CHR20	CHR21	CHR22	CHR23	CHR24	CHR25	CHR26
African_Dorper	110-110		106-108 ; 210-212									55-55		18-18									12-18		38-39
Afshari
Altamurana
Appenninica
Arapawa	120-143			10-12													29-32
Australian_Coopworth						20-21
Australian_Industry_Merino
Australian_Merino
Australian_Poll_Dorset				87-88						26-27
Australian_Poll_Merino
Australian_Suffolk
Bangladeshi_East_BGE
Bangladeshi_Garole	130-138	127-127	182-185		42-44		32-53
Barbados_Black_Belly												45-47														19-21
Berrichon_du_Cher	101-105	49-52 ; 213-213			62-79	36-38						15-70
Black_Headed_Mountain	172-174											56-70		14-14
Blanc_du_Massif_Central						35-37
Border_Leicester		67-117	167-171				35-36						53-54
Boreray		228-232										35-38	41-42
Brazilian_Creole														12-17
Bundner_Oberlander_Sheep										30-35																14-14
Castellana
Causses_du_Lot		13-14	219-220			33-39													16-39			47-48
Changthangi
Charmoise	74-81	146-161								26-47									48-53
Chinese_Merino		96-99														30-30
Chios	218-220		87-90	60-60	36-37	73-76				49-51			55-63			68-68
Churra
Comisana
Corse
Cyprus_Fat_Tail				53-84		113-116	12-27				46-46			45-50	26-31
Deccani
Dorset_Horn	58-61	57-60				31-57				4-6				19-20
East_Friesian_Brown	229-233	140-182	68-102		17-21																				22-28
Engadine_Red_Sheep
Ethiopian_Menz
European_Mouflon__Ovis_orientalis_orientalis_	146-155		109-122		44-55
Finnsheep
Galway		3-24						50-53
Garut	151-151			43-45
Gentile_di_Puglia
German_Texel		108-125			58-60																	19-24
Gulf_Coast_Native
Île_de_France			81-81			29-93	82-82						28-40
Indian_Garole	213-213		108-108			81-81				35-39						39-41
Irish_Suffolk	112-112	39-40 ; 211-212															29-30			13-16
Karakas
Lacaune__meat_
Lacaune__milk_						36-38
Laticauda
Leccese					51-51
Limousine	21-23		137-138
Manech_Tête_Rouge		52-52				32-39							41-47
Massese		52-53
Merinizzata_Italiana						29-63				37-40
Merinolandschaf					75-75	33-38
Mérinos_d_Arles						32-38
Mérinos_de_Rambouillet			144-148			33-43										32-32
Moghani
Morada_Nova	24-26 ; 126-128	18-21	53-53			30-32						44-44
Mourerous
Mouton_Charollais			47-47																				34-37
Mouton_Vendéen						56-59			6-10				63-67
NewZealand_Romney			91-110	22-28								38-39	62-64		33-34
NewZealand_Texel		108-126					32-34
Noire_du_Velay						35-38
Norduz
Ojalada
Old_Norwegianspaelsau										26-29
Ouessant	23-28
Préalpes_du_Sud						36-38
Qezel
Rasaaragonesa
Rava
Red_Maasai
Romane						33-38							37-46
Ronderib_Afrikaner		110-115	69-70		51-51 ; 100-102								48-50
Rouge_de_l_Ouest		72-80 ; 122-124
Roussin_de_la_Hague	103-104	33-35	172-172				32-32
Sakiz	47-48	84-84	165-167			107-109	55-64						60-64
SantaInes																36-41
Sardinian_Ancestral_Black
Sardinian_Mouflon__Ovis_orientalis_orientalis_
Sardinian_White
Scottish_Blackface						36-38
ScottishTexel		108-123					59-59	50-52								29-31										5-9
Soay	225-234	108-126	91-92			39-42							65-65
Sopravissana
Spael_white	188-197	47-54				36-59			77-77			40-48	64-64
Suffolk		79-79 ; 224-226																21-30
Sumatra			55-55	43-47														40-40				32-37
Swiss_BlackBrown_Mountain				91-91
Swiss_Mirror																							52-53		10-10
Swiss_White_Alpine			88-92		29-63	33-39	45-45	59-59					21-22					31-31
Tarasconnaise			22-25
Texel	103-105	109-127			60-60								45-46
Tibetan
Valais_Blacknose						68-95										32-35
Valais_Red				8-9	59-62		6-6 ; 52-57			29-31										37-41			28-31
Wiltshire					85-91			37-37						32-35									30-30
