# Supplementary material for: A publicly available repository of ROH islands reveals signatures of selection in different livestock and pet species
Source: Genet Sel Evol. 2021 Jan 4;53:2. doi: 10.1186/s12711-020-00599-7 (PMC7784028; doi:10.1186/s12711-020-00599-7)
Supplement: Supplementary file 14 — Additional file 14: Table S14. ROH island regions (bins of one Mb) for the studied sheep populations: details per chromosome. Within the Excel file, there is one tab for each chromosome with ROH island details per population. Cells are marked with an ‘x’ if an ROH island appeared in the specific region. [file 12711_2020_599_MOESM14_ESM.xlsx]

## Sheet: CHR_1
	African_Dorper	Afshari	Altamurana	Appenninica	Arapawa	Australian_Coopworth	Australian_Industry_Merino	Australian_Merino	Australian_Poll_Dorset	Australian_Poll_Merino	Australian_Suffolk	Bangladeshi_East_BGE	Bangladeshi_Garole	Barbados_Black_Belly	Berrichon_du_Cher	Black_Headed_Mountain	Blanc_du_Massif_Central	Border_Leicester	Boreray	Brazilian_Creole	Bundner_Oberlander_Sheep	Castellana	Causses_du_Lot	Changthangi	Charmoise	Chinese_Merino	Chios	Churra	Comisana	Corse	Cyprus_Fat_Tail	Deccani	Dorset_Horn	East_Friesian_Brown	Engadine_Red_Sheep	Ethiopian_Menz	European_Mouflon__Ovis_orientalis_orientalis_	Finnsheep	Galway	Garut	Gentile_di_Puglia	German_Texel	Gulf_Coast_Native	Île_de_France	Indian_Garole	Irish_Suffolk	Karakas	Lacaune__meat_	Lacaune__milk_
0_Mb
1_Mb
2_Mb
3_Mb
4_Mb
5_Mb
6_Mb
7_Mb
8_Mb
9_Mb
10_Mb
11_Mb
12_Mb
13_Mb
14_Mb
15_Mb
16_Mb
17_Mb
18_Mb
19_Mb
20_Mb
21_Mb
22_Mb
23_Mb
24_Mb
25_Mb
26_Mb
27_Mb
28_Mb
29_Mb
30_Mb
31_Mb
32_Mb
33_Mb
34_Mb
35_Mb
36_Mb
37_Mb
38_Mb
39_Mb
40_Mb
41_Mb
42_Mb
43_Mb
44_Mb
45_Mb
46_Mb
47_Mb
48_Mb
49_Mb
50_Mb
51_Mb
52_Mb
53_Mb
54_Mb
55_Mb
56_Mb
57_Mb
58_Mb																																	x
59_Mb
60_Mb																																	x
61_Mb																																	x
62_Mb
63_Mb
64_Mb
65_Mb
66_Mb
67_Mb
68_Mb
69_Mb
70_Mb
71_Mb
72_Mb
73_Mb
74_Mb																									x
75_Mb																									x
76_Mb																									x
77_Mb
78_Mb
79_Mb
80_Mb
81_Mb																									x
82_Mb
83_Mb
84_Mb
85_Mb
86_Mb
87_Mb
88_Mb
89_Mb
90_Mb
91_Mb
92_Mb
93_Mb
94_Mb
95_Mb
96_Mb
97_Mb
98_Mb
99_Mb
100_Mb
101_Mb															x
102_Mb															x
103_Mb															x
104_Mb															x
105_Mb															x
106_Mb
107_Mb
108_Mb
109_Mb
110_Mb	x
111_Mb
112_Mb																																														x
113_Mb
114_Mb
115_Mb
116_Mb
117_Mb
118_Mb
119_Mb
120_Mb					x
121_Mb					x
122_Mb					x
123_Mb
124_Mb					x
125_Mb
126_Mb
127_Mb
128_Mb
129_Mb
130_Mb													x
131_Mb
132_Mb
133_Mb
134_Mb													x
135_Mb													x
136_Mb													x
137_Mb													x
138_Mb													x
139_Mb
140_Mb					x
141_Mb
142_Mb
143_Mb					x
144_Mb
145_Mb
146_Mb																																					x
147_Mb
148_Mb
149_Mb
150_Mb
151_Mb																																								x
152_Mb																																					x
153_Mb																																					x
154_Mb																																					x
155_Mb																																					x
156_Mb
157_Mb
158_Mb
159_Mb
160_Mb
161_Mb
162_Mb
163_Mb
164_Mb
165_Mb
166_Mb
167_Mb
168_Mb
169_Mb
170_Mb
171_Mb
172_Mb																x
173_Mb																x
174_Mb																x
175_Mb
176_Mb
177_Mb
178_Mb
179_Mb
180_Mb
181_Mb
182_Mb
183_Mb
184_Mb
185_Mb
186_Mb
187_Mb
188_Mb
189_Mb
190_Mb
191_Mb
192_Mb
193_Mb
194_Mb
195_Mb
196_Mb
197_Mb
198_Mb
199_Mb
200_Mb
201_Mb
202_Mb
203_Mb
204_Mb
205_Mb
206_Mb
207_Mb
208_Mb
209_Mb
210_Mb
211_Mb
212_Mb
213_Mb																																													x
214_Mb
215_Mb
216_Mb
217_Mb
218_Mb																											x
219_Mb																											x
220_Mb																											x
221_Mb
222_Mb
223_Mb
224_Mb
225_Mb
226_Mb
227_Mb
228_Mb
229_Mb																																		x
230_Mb
231_Mb																																		x
232_Mb																																		x
233_Mb																																		x
234_Mb
[truncated: 52 more columns]

## Sheet: CHR_2
	African_Dorper	Afshari	Altamurana	Appenninica	Arapawa	Australian_Coopworth	Australian_Industry_Merino	Australian_Merino	Australian_Poll_Dorset	Australian_Poll_Merino	Australian_Suffolk	Bangladeshi_East_BGE	Bangladeshi_Garole	Barbados_Black_Belly	Berrichon_du_Cher	Black_Headed_Mountain	Blanc_du_Massif_Central	Border_Leicester	Boreray	Brazilian_Creole	Bundner_Oberlander_Sheep	Castellana	Causses_du_Lot	Changthangi	Charmoise	Chinese_Merino	Chios	Churra	Comisana	Corse	Cyprus_Fat_Tail	Deccani	Dorset_Horn	East_Friesian_Brown	Engadine_Red_Sheep	Ethiopian_Menz	European_Mouflon__Ovis_orientalis_orientalis_	Finnsheep	Galway	Garut	Gentile_di_Puglia	German_Texel	Gulf_Coast_Native	Île_de_France	Indian_Garole	Irish_Suffolk	Karakas	Lacaune__meat_	Lacaune__milk_
0_Mb
1_Mb
2_Mb
3_Mb																																							x
4_Mb																																							x
5_Mb
6_Mb
7_Mb
8_Mb
9_Mb
10_Mb
11_Mb
12_Mb
13_Mb																							x
14_Mb																							x
15_Mb
16_Mb
17_Mb
18_Mb
19_Mb
20_Mb
21_Mb
22_Mb																																							x
23_Mb																																							x
24_Mb																																							x
25_Mb
26_Mb
27_Mb
28_Mb
29_Mb
30_Mb
31_Mb
32_Mb
33_Mb
34_Mb
35_Mb
36_Mb
37_Mb
38_Mb
39_Mb																																														x
40_Mb																																														x
41_Mb
42_Mb
43_Mb
44_Mb
45_Mb
46_Mb
47_Mb
48_Mb
49_Mb															x
50_Mb															x
51_Mb
52_Mb															x
53_Mb
54_Mb
55_Mb
56_Mb
57_Mb																																	x
58_Mb																																	x
59_Mb
60_Mb																																	x
61_Mb
62_Mb
63_Mb
64_Mb
65_Mb
66_Mb
67_Mb																		x
68_Mb																		x
69_Mb																		x
70_Mb
71_Mb
72_Mb
73_Mb
74_Mb
75_Mb
76_Mb
77_Mb
78_Mb
79_Mb
80_Mb
81_Mb
82_Mb
83_Mb
84_Mb
85_Mb
86_Mb
87_Mb
88_Mb
89_Mb
90_Mb
91_Mb
92_Mb
93_Mb
94_Mb
95_Mb
96_Mb																										x
97_Mb																		x								x
98_Mb																		x								x
99_Mb																										x
100_Mb																		x
101_Mb
102_Mb
103_Mb
104_Mb
105_Mb
106_Mb
107_Mb
108_Mb																																										x
109_Mb																																										x
110_Mb
111_Mb																																										x
112_Mb																																										x
113_Mb
114_Mb																																										x
115_Mb																																										x
116_Mb
117_Mb																		x																								x
118_Mb																																										x
119_Mb																																										x
120_Mb
121_Mb
122_Mb																																										x
123_Mb																																										x
124_Mb																																										x
125_Mb																																										x
126_Mb
127_Mb													x
128_Mb
129_Mb
130_Mb
131_Mb
132_Mb
133_Mb
134_Mb
135_Mb
136_Mb
137_Mb
138_Mb
139_Mb
140_Mb																																		x
141_Mb																																		x
142_Mb																																		x
143_Mb																																		x
144_Mb
145_Mb
146_Mb																									x
147_Mb																									x
148_Mb																									x
149_Mb
150_Mb
151_Mb
152_Mb
153_Mb
154_Mb
155_Mb
156_Mb
157_Mb
158_Mb
159_Mb																									x
160_Mb																									x
161_Mb																									x
162_Mb
163_Mb
164_Mb
165_Mb
166_Mb
167_Mb
168_Mb
169_Mb
170_Mb
171_Mb
172_Mb
173_Mb
174_Mb
175_Mb
176_Mb
177_Mb
178_Mb
179_Mb																																		x
180_Mb																																		x
181_Mb																																		x
182_Mb																																		x
183_Mb
184_Mb
185_Mb
186_Mb
187_Mb
188_Mb
189_Mb
190_Mb
191_Mb
192_Mb
193_Mb
194_Mb
195_Mb
196_Mb
197_Mb
198_Mb
199_Mb
200_Mb
201_Mb
202_Mb
203_Mb
204_Mb
205_Mb
206_Mb
207_Mb
208_Mb
209_Mb
210_Mb
211_Mb																																														x
212_Mb																																														x
213_Mb															x
214_Mb
215_Mb
216_Mb
217_Mb
218_Mb
219_Mb
220_Mb
221_Mb
222_Mb
223_Mb
224_Mb
225_Mb
226_Mb
227_Mb
228_Mb																			x
229_Mb																			x
230_Mb																			x
231_Mb																			x
232_Mb																			x
[truncated: 52 more columns]

## Sheet: CHR_3
	African_Dorper	Afshari	Altamurana	Appenninica	Arapawa	Australian_Coopworth	Australian_Industry_Merino	Australian_Merino	Australian_Poll_Dorset	Australian_Poll_Merino	Australian_Suffolk	Bangladeshi_East_BGE	Bangladeshi_Garole	Barbados_Black_Belly	Berrichon_du_Cher	Black_Headed_Mountain	Blanc_du_Massif_Central	Border_Leicester	Boreray	Brazilian_Creole	Bundner_Oberlander_Sheep	Castellana	Causses_du_Lot	Changthangi	Charmoise	Chinese_Merino	Chios	Churra	Comisana	Corse	Cyprus_Fat_Tail	Deccani	Dorset_Horn	East_Friesian_Brown	Engadine_Red_Sheep	Ethiopian_Menz	European_Mouflon__Ovis_orientalis_orientalis_	Finnsheep	Galway	Garut	Gentile_di_Puglia	German_Texel	Gulf_Coast_Native	Île_de_France	Indian_Garole	Irish_Suffolk	Karakas	Lacaune__meat_	Lacaune__milk_
0_Mb
1_Mb
2_Mb
3_Mb
4_Mb
5_Mb
6_Mb
7_Mb
8_Mb
9_Mb
10_Mb
11_Mb
12_Mb
13_Mb
14_Mb
15_Mb
16_Mb
17_Mb
18_Mb
19_Mb
20_Mb
21_Mb
22_Mb
23_Mb
24_Mb
25_Mb
26_Mb
27_Mb
28_Mb
29_Mb
30_Mb
31_Mb
32_Mb
33_Mb
34_Mb
35_Mb
36_Mb
37_Mb
38_Mb
39_Mb
40_Mb
41_Mb
42_Mb
43_Mb
44_Mb
45_Mb
46_Mb
47_Mb
48_Mb
49_Mb
50_Mb
51_Mb
52_Mb
53_Mb
54_Mb
55_Mb
56_Mb
57_Mb
58_Mb
59_Mb
60_Mb
61_Mb
62_Mb
63_Mb
64_Mb
65_Mb
66_Mb
67_Mb
68_Mb																																		x
69_Mb																																		x
70_Mb
71_Mb
72_Mb
73_Mb
74_Mb
75_Mb
76_Mb
77_Mb
78_Mb
79_Mb
80_Mb
81_Mb																																												x
82_Mb
83_Mb
84_Mb
85_Mb
86_Mb
87_Mb																											x
88_Mb																											x
89_Mb																											x
90_Mb																											x
91_Mb
92_Mb
93_Mb
94_Mb
95_Mb
96_Mb
97_Mb
98_Mb
99_Mb
100_Mb
101_Mb																																		x
102_Mb																																		x
103_Mb
104_Mb
105_Mb
106_Mb	x
107_Mb	x
108_Mb	x																																												x
109_Mb																																					x
110_Mb																																					x
111_Mb																																					x
112_Mb																																					x
113_Mb																																					x
114_Mb
115_Mb
116_Mb
117_Mb																																					x
118_Mb
119_Mb
120_Mb
121_Mb
122_Mb																																					x
123_Mb
124_Mb
125_Mb
126_Mb
127_Mb
128_Mb
129_Mb
130_Mb
131_Mb
132_Mb
133_Mb
134_Mb
135_Mb
136_Mb
137_Mb
138_Mb
139_Mb
140_Mb
141_Mb
142_Mb
143_Mb
144_Mb
145_Mb
146_Mb
147_Mb
148_Mb
149_Mb
150_Mb
151_Mb
152_Mb
153_Mb
154_Mb
155_Mb
156_Mb
157_Mb
158_Mb
159_Mb
160_Mb
161_Mb
162_Mb
163_Mb
164_Mb
165_Mb
166_Mb
167_Mb																		x
168_Mb																		x
169_Mb																		x
170_Mb																		x
171_Mb																		x
172_Mb
173_Mb
174_Mb
175_Mb
176_Mb
177_Mb
178_Mb
179_Mb
180_Mb
181_Mb
182_Mb													x
183_Mb													x
184_Mb
185_Mb													x
186_Mb
187_Mb
188_Mb
189_Mb
190_Mb
191_Mb
192_Mb
193_Mb
194_Mb
195_Mb
196_Mb
197_Mb
198_Mb
199_Mb
200_Mb
201_Mb
202_Mb
203_Mb
204_Mb
205_Mb
206_Mb
207_Mb
208_Mb
209_Mb
210_Mb	x
211_Mb	x
212_Mb	x
213_Mb
214_Mb
215_Mb
216_Mb
217_Mb
218_Mb
219_Mb																							x
220_Mb																							x
[truncated: 52 more columns]

## Sheet: CHR_4
	African_Dorper	Afshari	Altamurana	Appenninica	Arapawa	Australian_Coopworth	Australian_Industry_Merino	Australian_Merino	Australian_Poll_Dorset	Australian_Poll_Merino	Australian_Suffolk	Bangladeshi_East_BGE	Bangladeshi_Garole	Barbados_Black_Belly	Berrichon_du_Cher	Black_Headed_Mountain	Blanc_du_Massif_Central	Border_Leicester	Boreray	Brazilian_Creole	Bundner_Oberlander_Sheep	Castellana	Causses_du_Lot	Changthangi	Charmoise	Chinese_Merino	Chios	Churra	Comisana	Corse	Cyprus_Fat_Tail	Deccani	Dorset_Horn	East_Friesian_Brown	Engadine_Red_Sheep	Ethiopian_Menz	European_Mouflon__Ovis_orientalis_orientalis_	Finnsheep	Galway	Garut	Gentile_di_Puglia	German_Texel	Gulf_Coast_Native	Île_de_France	Indian_Garole	Irish_Suffolk	Karakas	Lacaune__meat_	Lacaune__milk_
0_Mb
1_Mb
2_Mb
3_Mb
4_Mb
5_Mb
6_Mb
7_Mb
8_Mb
9_Mb
10_Mb					x
11_Mb					x
12_Mb					x
13_Mb
14_Mb
15_Mb
16_Mb
17_Mb
18_Mb
19_Mb
20_Mb
21_Mb
22_Mb
23_Mb
24_Mb
25_Mb
26_Mb
27_Mb
28_Mb
29_Mb
30_Mb
31_Mb
32_Mb
33_Mb
34_Mb
35_Mb
36_Mb
37_Mb
38_Mb
39_Mb
40_Mb
41_Mb
42_Mb
43_Mb																																								x
44_Mb																																								x
45_Mb																																								x
46_Mb
47_Mb
48_Mb
49_Mb
50_Mb
51_Mb
52_Mb
53_Mb																															x
54_Mb																															x
55_Mb																															x
56_Mb																															x
57_Mb
58_Mb
59_Mb
60_Mb																											x
61_Mb
62_Mb
63_Mb
64_Mb
65_Mb
66_Mb
67_Mb
68_Mb
69_Mb
70_Mb
71_Mb
72_Mb
73_Mb
74_Mb
75_Mb
76_Mb
77_Mb
78_Mb
79_Mb
80_Mb
81_Mb																															x
82_Mb																															x
83_Mb																															x
84_Mb																															x
85_Mb
86_Mb
87_Mb									x
88_Mb									x
89_Mb
90_Mb
91_Mb
[truncated: 52 more columns]

## Sheet: CHR_5
	African_Dorper	Afshari	Altamurana	Appenninica	Arapawa	Australian_Coopworth	Australian_Industry_Merino	Australian_Merino	Australian_Poll_Dorset	Australian_Poll_Merino	Australian_Suffolk	Bangladeshi_East_BGE	Bangladeshi_Garole	Barbados_Black_Belly	Berrichon_du_Cher	Black_Headed_Mountain	Blanc_du_Massif_Central	Border_Leicester	Boreray	Brazilian_Creole	Bundner_Oberlander_Sheep	Castellana	Causses_du_Lot	Changthangi	Charmoise	Chinese_Merino	Chios	Churra	Comisana	Corse	Cyprus_Fat_Tail	Deccani	Dorset_Horn	East_Friesian_Brown	Engadine_Red_Sheep	Ethiopian_Menz	European_Mouflon__Ovis_orientalis_orientalis_	Finnsheep	Galway	Garut	Gentile_di_Puglia	German_Texel	Gulf_Coast_Native	Île_de_France	Indian_Garole	Irish_Suffolk	Karakas	Lacaune__meat_	Lacaune__milk_
0_Mb
1_Mb
2_Mb
3_Mb
4_Mb
5_Mb
6_Mb
7_Mb
8_Mb
9_Mb
10_Mb
11_Mb
12_Mb
13_Mb
14_Mb
15_Mb
16_Mb
17_Mb																																		x
18_Mb																																		x
19_Mb
20_Mb																																		x
21_Mb																																		x
22_Mb
23_Mb
24_Mb
25_Mb
26_Mb
27_Mb
28_Mb
29_Mb
30_Mb
31_Mb
32_Mb
33_Mb
34_Mb
35_Mb
36_Mb																											x
37_Mb																											x
38_Mb
39_Mb
40_Mb
41_Mb
42_Mb													x
43_Mb
44_Mb													x																								x
45_Mb																																					x
46_Mb
47_Mb
48_Mb
49_Mb
50_Mb
51_Mb
52_Mb
53_Mb
54_Mb
55_Mb																																					x
56_Mb
57_Mb
58_Mb																																										x
59_Mb																																										x
60_Mb																																										x
61_Mb
62_Mb															x
63_Mb
64_Mb															x
65_Mb															x
66_Mb
67_Mb
68_Mb
69_Mb
70_Mb
71_Mb
72_Mb
73_Mb
74_Mb															x
75_Mb															x
76_Mb															x
77_Mb															x
78_Mb															x
79_Mb															x
80_Mb
81_Mb
82_Mb
83_Mb
84_Mb
85_Mb
86_Mb
87_Mb
88_Mb
89_Mb
90_Mb
91_Mb
92_Mb
93_Mb
94_Mb
95_Mb
96_Mb
97_Mb
98_Mb
99_Mb
100_Mb
101_Mb
102_Mb
[truncated: 52 more columns]

## Sheet: CHR_6
	African_Dorper	Afshari	Altamurana	Appenninica	Arapawa	Australian_Coopworth	Australian_Industry_Merino	Australian_Merino	Australian_Poll_Dorset	Australian_Poll_Merino	Australian_Suffolk	Bangladeshi_East_BGE	Bangladeshi_Garole	Barbados_Black_Belly	Berrichon_du_Cher	Black_Headed_Mountain	Blanc_du_Massif_Central	Border_Leicester	Boreray	Brazilian_Creole	Bundner_Oberlander_Sheep	Castellana	Causses_du_Lot	Changthangi	Charmoise	Chinese_Merino	Chios	Churra	Comisana	Corse	Cyprus_Fat_Tail	Deccani	Dorset_Horn	East_Friesian_Brown	Engadine_Red_Sheep	Ethiopian_Menz	European_Mouflon__Ovis_orientalis_orientalis_	Finnsheep	Galway	Garut	Gentile_di_Puglia	German_Texel	Gulf_Coast_Native	Île_de_France	Indian_Garole	Irish_Suffolk	Karakas	Lacaune__meat_	Lacaune__milk_
0_Mb
1_Mb
2_Mb
3_Mb
4_Mb
5_Mb
6_Mb
7_Mb
8_Mb
9_Mb
10_Mb
11_Mb
12_Mb
13_Mb
14_Mb
15_Mb
16_Mb
17_Mb
18_Mb
19_Mb
20_Mb						x
21_Mb						x
22_Mb
23_Mb
24_Mb
25_Mb
26_Mb
27_Mb
28_Mb
29_Mb																																												x
30_Mb																																												x
31_Mb																																	x
32_Mb																																	x											x
33_Mb																							x										x											x
34_Mb																																	x
35_Mb																	x						x																					x
36_Mb															x		x																																x
37_Mb															x		x						x																					x					x
38_Mb															x								x																					x					x
39_Mb																							x
40_Mb
41_Mb
42_Mb
43_Mb
44_Mb
45_Mb
46_Mb
47_Mb
48_Mb
49_Mb
50_Mb
51_Mb
52_Mb
53_Mb
54_Mb
55_Mb
56_Mb																																												x
57_Mb																																	x											x
58_Mb																																												x
59_Mb																																												x
60_Mb
61_Mb
62_Mb
63_Mb
64_Mb
65_Mb
66_Mb
67_Mb
68_Mb
69_Mb
70_Mb
71_Mb
72_Mb
73_Mb																											x
74_Mb																											x
75_Mb																											x
76_Mb																											x
77_Mb
78_Mb
79_Mb
80_Mb
81_Mb																																													x
82_Mb
83_Mb
84_Mb
85_Mb
86_Mb
87_Mb
88_Mb
89_Mb
90_Mb
91_Mb
92_Mb
93_Mb																																												x
94_Mb
95_Mb
96_Mb
97_Mb
98_Mb
99_Mb
100_Mb
101_Mb
102_Mb
103_Mb
104_Mb
105_Mb
106_Mb
107_Mb
108_Mb
109_Mb
110_Mb
111_Mb
112_Mb
113_Mb																															x
114_Mb																															x
115_Mb																															x
116_Mb																															x
[truncated: 52 more columns]

## Sheet: CHR_7
	African_Dorper	Afshari	Altamurana	Appenninica	Arapawa	Australian_Coopworth	Australian_Industry_Merino	Australian_Merino	Australian_Poll_Dorset	Australian_Poll_Merino	Australian_Suffolk	Bangladeshi_East_BGE	Bangladeshi_Garole	Barbados_Black_Belly	Berrichon_du_Cher	Black_Headed_Mountain	Blanc_du_Massif_Central	Border_Leicester	Boreray	Brazilian_Creole	Bundner_Oberlander_Sheep	Castellana	Causses_du_Lot	Changthangi	Charmoise	Chinese_Merino	Chios	Churra	Comisana	Corse	Cyprus_Fat_Tail	Deccani	Dorset_Horn	East_Friesian_Brown	Engadine_Red_Sheep	Ethiopian_Menz	European_Mouflon__Ovis_orientalis_orientalis_	Finnsheep	Galway	Garut	Gentile_di_Puglia	German_Texel	Gulf_Coast_Native	Île_de_France	Indian_Garole	Irish_Suffolk	Karakas	Lacaune__meat_	Lacaune__milk_
0_Mb
1_Mb
2_Mb
3_Mb
4_Mb
5_Mb
6_Mb
7_Mb
8_Mb
9_Mb
10_Mb
11_Mb
12_Mb																															x
13_Mb																															x
14_Mb																															x
15_Mb
16_Mb
17_Mb
18_Mb
19_Mb
20_Mb
21_Mb
22_Mb
23_Mb
24_Mb
25_Mb
26_Mb
27_Mb																															x
28_Mb
29_Mb
30_Mb
31_Mb
32_Mb													x
33_Mb													x
34_Mb													x
35_Mb													x					x
36_Mb																		x
37_Mb
38_Mb
39_Mb
40_Mb
41_Mb
42_Mb
43_Mb
44_Mb
45_Mb
46_Mb
47_Mb
48_Mb
49_Mb
50_Mb
51_Mb
52_Mb
53_Mb													x
54_Mb
55_Mb
56_Mb
57_Mb
58_Mb
59_Mb
60_Mb
61_Mb
62_Mb
63_Mb
64_Mb
65_Mb
66_Mb
67_Mb
68_Mb
69_Mb
70_Mb
71_Mb
72_Mb
73_Mb
74_Mb
75_Mb
76_Mb
77_Mb
78_Mb
79_Mb
80_Mb
81_Mb
82_Mb																																												x
[truncated: 52 more columns]

## Sheet: CHR_8
	African_Dorper	Afshari	Altamurana	Appenninica	Arapawa	Australian_Coopworth	Australian_Industry_Merino	Australian_Merino	Australian_Poll_Dorset	Australian_Poll_Merino	Australian_Suffolk	Bangladeshi_East_BGE	Bangladeshi_Garole	Barbados_Black_Belly	Berrichon_du_Cher	Black_Headed_Mountain	Blanc_du_Massif_Central	Border_Leicester	Boreray	Brazilian_Creole	Bundner_Oberlander_Sheep	Castellana	Causses_du_Lot	Changthangi	Charmoise	Chinese_Merino	Chios	Churra	Comisana	Corse	Cyprus_Fat_Tail	Deccani	Dorset_Horn	East_Friesian_Brown	Engadine_Red_Sheep	Ethiopian_Menz	European_Mouflon__Ovis_orientalis_orientalis_	Finnsheep	Galway	Garut	Gentile_di_Puglia	German_Texel	Gulf_Coast_Native	Île_de_France	Indian_Garole	Irish_Suffolk	Karakas	Lacaune__meat_	Lacaune__milk_
0_Mb
1_Mb
2_Mb
3_Mb
4_Mb
5_Mb
6_Mb
7_Mb
8_Mb
9_Mb
10_Mb
11_Mb
12_Mb
13_Mb
14_Mb
15_Mb
16_Mb
17_Mb
18_Mb
19_Mb
20_Mb
21_Mb
22_Mb
23_Mb
24_Mb
25_Mb
26_Mb
27_Mb
28_Mb
29_Mb
30_Mb
31_Mb
32_Mb
33_Mb
34_Mb
35_Mb
36_Mb
37_Mb
38_Mb
39_Mb
40_Mb
41_Mb
42_Mb
43_Mb
44_Mb
45_Mb
46_Mb
47_Mb
48_Mb
49_Mb
50_Mb																																							x
51_Mb																																							x
52_Mb																																							x
53_Mb																																							x
54_Mb
55_Mb
56_Mb
57_Mb
58_Mb
59_Mb
[truncated: 52 more columns]

## Sheet: CHR_9
	African_Dorper	Afshari	Altamurana	Appenninica	Arapawa	Australian_Coopworth	Australian_Industry_Merino	Australian_Merino	Australian_Poll_Dorset	Australian_Poll_Merino	Australian_Suffolk	Bangladeshi_East_BGE	Bangladeshi_Garole	Barbados_Black_Belly	Berrichon_du_Cher	Black_Headed_Mountain	Blanc_du_Massif_Central	Border_Leicester	Boreray	Brazilian_Creole	Bundner_Oberlander_Sheep	Castellana	Causses_du_Lot	Changthangi	Charmoise	Chinese_Merino	Chios	Churra	Comisana	Corse	Cyprus_Fat_Tail	Deccani	Dorset_Horn	East_Friesian_Brown	Engadine_Red_Sheep	Ethiopian_Menz	European_Mouflon__Ovis_orientalis_orientalis_	Finnsheep	Galway	Garut	Gentile_di_Puglia	German_Texel	Gulf_Coast_Native	Île_de_France	Indian_Garole	Irish_Suffolk	Karakas	Lacaune__meat_	Lacaune__milk_
0_Mb
1_Mb
2_Mb
3_Mb
4_Mb
5_Mb
6_Mb
7_Mb
8_Mb
9_Mb
10_Mb
11_Mb
12_Mb
13_Mb
14_Mb
15_Mb
16_Mb
17_Mb
18_Mb
19_Mb
20_Mb
21_Mb
22_Mb
23_Mb
24_Mb
25_Mb
26_Mb
27_Mb
28_Mb
29_Mb
30_Mb
31_Mb
32_Mb
33_Mb
34_Mb
35_Mb
36_Mb
37_Mb
38_Mb
39_Mb
40_Mb
41_Mb
42_Mb
43_Mb
44_Mb
45_Mb
46_Mb
47_Mb
48_Mb
49_Mb
50_Mb
51_Mb
52_Mb
53_Mb
54_Mb
55_Mb
56_Mb
57_Mb
58_Mb
59_Mb
60_Mb
61_Mb
62_Mb
63_Mb
64_Mb
65_Mb
66_Mb
67_Mb
68_Mb
69_Mb
70_Mb
71_Mb
72_Mb
73_Mb
74_Mb
75_Mb
76_Mb
77_Mb
[truncated: 52 more columns]

## Sheet: CHR_10
	African_Dorper	Afshari	Altamurana	Appenninica	Arapawa	Australian_Coopworth	Australian_Industry_Merino	Australian_Merino	Australian_Poll_Dorset	Australian_Poll_Merino	Australian_Suffolk	Bangladeshi_East_BGE	Bangladeshi_Garole	Barbados_Black_Belly	Berrichon_du_Cher	Black_Headed_Mountain	Blanc_du_Massif_Central	Border_Leicester	Boreray	Brazilian_Creole	Bundner_Oberlander_Sheep	Castellana	Causses_du_Lot	Changthangi	Charmoise	Chinese_Merino	Chios	Churra	Comisana	Corse	Cyprus_Fat_Tail	Deccani	Dorset_Horn	East_Friesian_Brown	Engadine_Red_Sheep	Ethiopian_Menz	European_Mouflon__Ovis_orientalis_orientalis_	Finnsheep	Galway	Garut	Gentile_di_Puglia	German_Texel	Gulf_Coast_Native	Île_de_France	Indian_Garole	Irish_Suffolk	Karakas	Lacaune__meat_	Lacaune__milk_
0_Mb
1_Mb
2_Mb
3_Mb
4_Mb																																	x
5_Mb																																	x
6_Mb																																	x
7_Mb
8_Mb
9_Mb
10_Mb
11_Mb
12_Mb
13_Mb
14_Mb
15_Mb
16_Mb
17_Mb
18_Mb
19_Mb
20_Mb
21_Mb
22_Mb
23_Mb
24_Mb
25_Mb
26_Mb									x																x
27_Mb									x																x
28_Mb																									x
29_Mb
30_Mb																					x
31_Mb																					x
32_Mb
33_Mb																					x
34_Mb																					x
35_Mb																					x																								x
36_Mb																																													x
37_Mb																																													x
38_Mb																																													x
39_Mb																																													x
40_Mb
41_Mb
42_Mb
43_Mb
44_Mb
45_Mb
46_Mb
47_Mb																									x
48_Mb
49_Mb																											x
50_Mb																											x
51_Mb																											x
[truncated: 52 more columns]

[truncated: 16 more sheets: CHR_11, CHR_12, CHR_13, CHR_14, CHR_15, CHR_16, CHR_17, CHR_18, CHR_19, CHR_20, CHR_21, CHR_22, CHR_23, CHR_24, CHR_25, CHR_26]
