# Supplementary material for: A publicly available repository of ROH islands reveals signatures of selection in different livestock and pet species
Source: Genet Sel Evol. 2021 Jan 4;53:2. doi: 10.1186/s12711-020-00599-7 (PMC7784028; doi:10.1186/s12711-020-00599-7)
Supplement: Supplementary file 15 — Additional file 15: Table S15. ROH island regions (bins of one Mb) for the studied water buffalo populations: overview for all chromosomes. Within each cell, the genomic region(s) with an ROH island are given (in Mb). [file 12711_2020_599_MOESM15_ESM.xlsx]

## Sheet: Sheet1
population/Chromosome	CHR1	CHR2	CHR3	CHR4	CHR5	CHR6	CHR7	CHR8	CHR9	CHR10	CHR11	CHR12	CHR13	CHR14	CHR15	CHR16	CHR17	CHR18	CHR19	CHR20	CHR21	CHR22	CHR23	CHR24	CHR25	CHR26	CHR27	CHR28	CHR29
River_buffalo_Anatolian							52-52												43-44
River_buffalo_Egyptian							53-54	3-3					48-48										0-3						0-2
River_buffalo_Mediterranean					53-54		62-62	2-4					48-51			9-9	38-40		0-4										0-3
River_buffalo_Murrah							53-53											14-15
River_buffalo_Nili_Ravi							53-53											14-15											0-2
Swamp_buffalo_China
Swamp_buffalo_Indonesia
Swamp_buffalo_Philippines							20-54								52-58				0-4
