# Supplementary material for: A publicly available repository of ROH islands reveals signatures of selection in different livestock and pet species
Source: Genet Sel Evol. 2021 Jan 4;53:2. doi: 10.1186/s12711-020-00599-7 (PMC7784028; doi:10.1186/s12711-020-00599-7)
Supplement: Supplementary file 16 — Additional file 16: Table S16. ROH island regions (bins of one Mb) for the studied water buffalo populations: details per chromosome. Within the Excel file, there is one tab for each chromosome with ROH island details per population. Cells are marked with an ‘x’ if an ROH island appeared in the specific region. [file 12711_2020_599_MOESM16_ESM.xlsx]

## Sheet: CHR_1
	River_buffalo_Anatolian	River_buffalo_Egyptian	River_buffalo_Mediterranean	River_buffalo_Murrah	River_buffalo_Nili_Ravi	Swamp_buffalo_China	Swamp_buffalo_Indonesia	Swamp_buffalo_Philippines	N_total
No ROH islands were found on this chromosome

## Sheet: CHR_2
	River_buffalo_Anatolian	River_buffalo_Egyptian	River_buffalo_Mediterranean	River_buffalo_Murrah	River_buffalo_Nili_Ravi	Swamp_buffalo_China	Swamp_buffalo_Indonesia	Swamp_buffalo_Philippines	N_total
No ROH islands were found on this chromosome

## Sheet: CHR_3
	River_buffalo_Anatolian	River_buffalo_Egyptian	River_buffalo_Mediterranean	River_buffalo_Murrah	River_buffalo_Nili_Ravi	Swamp_buffalo_China	Swamp_buffalo_Indonesia	Swamp_buffalo_Philippines	N_total
No ROH islands were found on this chromosome

## Sheet: CHR_4
	River_buffalo_Anatolian	River_buffalo_Egyptian	River_buffalo_Mediterranean	River_buffalo_Murrah	River_buffalo_Nili_Ravi	Swamp_buffalo_China	Swamp_buffalo_Indonesia	Swamp_buffalo_Philippines	N_total
No ROH islands were found on this chromosome

## Sheet: CHR_5
	River_buffalo_Anatolian	River_buffalo_Egyptian	River_buffalo_Mediterranean	River_buffalo_Murrah	River_buffalo_Nili_Ravi	Swamp_buffalo_China	Swamp_buffalo_Indonesia	Swamp_buffalo_Philippines	N_total
0_Mb									0
1_Mb									0
2_Mb									0
3_Mb									0
4_Mb									0
5_Mb									0
6_Mb									0
7_Mb									0
8_Mb									0
9_Mb									0
10_Mb									0
11_Mb									0
12_Mb									0
13_Mb									0
14_Mb									0
15_Mb									0
16_Mb									0
17_Mb									0
18_Mb									0
19_Mb									0
20_Mb									0
21_Mb									0
22_Mb									0
23_Mb									0
24_Mb									0
25_Mb									0
26_Mb									0
27_Mb									0
28_Mb									0
29_Mb									0
30_Mb									0
31_Mb									0
32_Mb									0
33_Mb									0
34_Mb									0
35_Mb									0
36_Mb									0
37_Mb									0
38_Mb									0
39_Mb									0
40_Mb									0
41_Mb									0
42_Mb									0
43_Mb									0
44_Mb									0
45_Mb									0
46_Mb									0
47_Mb									0
48_Mb									0
49_Mb									0
50_Mb									0
51_Mb									0
52_Mb									0
53_Mb			x						1
54_Mb			x						1

## Sheet: CHR_6
	River_buffalo_Anatolian	River_buffalo_Egyptian	River_buffalo_Mediterranean	River_buffalo_Murrah	River_buffalo_Nili_Ravi	Swamp_buffalo_China	Swamp_buffalo_Indonesia	Swamp_buffalo_Philippines	N_total
No ROH islands were found on this chromosome

## Sheet: CHR_7
	River_buffalo_Anatolian	River_buffalo_Egyptian	River_buffalo_Mediterranean	River_buffalo_Murrah	River_buffalo_Nili_Ravi	Swamp_buffalo_China	Swamp_buffalo_Indonesia	Swamp_buffalo_Philippines	N_total
0_Mb									0
1_Mb									0
2_Mb									0
3_Mb									0
4_Mb									0
5_Mb									0
6_Mb									0
7_Mb									0
8_Mb									0
9_Mb									0
10_Mb									0
11_Mb									0
12_Mb									0
13_Mb									0
14_Mb									0
15_Mb									0
16_Mb									0
17_Mb									0
18_Mb									0
19_Mb									0
20_Mb								x	1
21_Mb								x	1
22_Mb								x	1
23_Mb								x	1
24_Mb								x	1
25_Mb									0
26_Mb									0
27_Mb									0
28_Mb									0
29_Mb									0
30_Mb									0
31_Mb									0
32_Mb									0
33_Mb									0
34_Mb									0
35_Mb									0
36_Mb									0
37_Mb									0
38_Mb									0
39_Mb									0
40_Mb									0
41_Mb									0
42_Mb									0
43_Mb									0
44_Mb									0
45_Mb									0
46_Mb									0
47_Mb									0
48_Mb									0
49_Mb									0
50_Mb									0
51_Mb									0
52_Mb	x								1
53_Mb		x		x	x				3
54_Mb		x						x	2
55_Mb									0
56_Mb									0
57_Mb									0
58_Mb									0
59_Mb									0
60_Mb									0
61_Mb									0
62_Mb			x						1

## Sheet: CHR_8
	River_buffalo_Anatolian	River_buffalo_Egyptian	River_buffalo_Mediterranean	River_buffalo_Murrah	River_buffalo_Nili_Ravi	Swamp_buffalo_China	Swamp_buffalo_Indonesia	Swamp_buffalo_Philippines	N_total
0_Mb									0
1_Mb									0
2_Mb			x						1
3_Mb		x	x						2
4_Mb			x						1

## Sheet: CHR_9
	River_buffalo_Anatolian	River_buffalo_Egyptian	River_buffalo_Mediterranean	River_buffalo_Murrah	River_buffalo_Nili_Ravi	Swamp_buffalo_China	Swamp_buffalo_Indonesia	Swamp_buffalo_Philippines	N_total
No ROH islands were found on this chromosome

## Sheet: CHR_10
	River_buffalo_Anatolian	River_buffalo_Egyptian	River_buffalo_Mediterranean	River_buffalo_Murrah	River_buffalo_Nili_Ravi	Swamp_buffalo_China	Swamp_buffalo_Indonesia	Swamp_buffalo_Philippines	N_total
No ROH islands were found on this chromosome

[truncated: 19 more sheets: CHR_11, CHR_12, CHR_13, CHR_14, CHR_15, CHR_16, CHR_17, CHR_18, CHR_19, CHR_20, CHR_21, CHR_22, CHR_23, CHR_24, CHR_25, CHR_26, CHR_27, CHR_28, CHR_29]
